# Supplementary material for: Ancestral Function and Diversification of a Horizontally Acquired Oomycete Carboxylic Acid Transporter
Source: Mol Biol Evol. 2018 Apr 25;35(8):1887–900. doi: 10.1093/molbev/msy082 (PMC6063262; doi:10.1093/molbev/msy082)
Supplement: Supplementary Data [file msy082_supp.zip]

Archive with 5 entries (5 files):
- Supplementary Tables.pdf
- Supplementary_Figures_updated.pdf
- Supp_data_1_full_alignment_SEAVIEW_MASE.txt
- Supp_data_2_full_alignment_PHY.txt
- Supp_data_3_ASR_alignment_PHY.txt
