# Supplementary material for: Ancestral Function and Diversification of a Horizontally Acquired Oomycete Carboxylic Acid Transporter
Source: Mol Biol Evol. 2018 Apr 25;35(8):1887–900. doi: 10.1093/molbev/msy082 (PMC6063262; doi:10.1093/molbev/msy082)
Supplement: Supplementary Data [file msy082_supp.zip › Supp_data_1_full_alignment_SEAVIEW_MASE.txt]

;; saved by seaview on Thu Jun 16 17:46:14 2016
;;# of segments=13 Variable sites
;; 107,111 115,123 132,135 141,309 312,345 355,363 412,418 425,517 519,528
;; 530,553 556,591 605,633 641,641
;no comment
316090Ps_corrected
--------------------------MPSVTDYQVALTPKASSDPASEP-----------
-------------------------------------VNNDEM---RSFGE---YCRTRF
TTL--------KPPM-----TKVDNPFTVLAQLNRMQWLQFLVSFIAWSWDAFDFFTVSM
TVSDLAETFGKTKTQITWGITLVLMLRSVGSIIFGIASDCYGRKVPFIVNNLLFMVLELA
TGFCQNYTQFLIVRALFGIAMGGLYGNVAATALEDCPPAARGIVSGMMQQGYAFGYLLAV
VFARALVNT--QAHGWRPLFWFGACPPVFIIIFRLYLPETKVFQE---------RQRVRE
ASR-----------D-MT----------KT---------------------FIAEGKI--
----ALKRHWLLLCYMVLLMAGFNFMSHGSQDLYPTMLENQFEFNSNQVTVTQVVANLGA
ICGGTVVGYYSQVFGRRLSILVMAVVGAALLYPYCYV-SDEKIMIAAF-FEQFCVQGAWG
VIPIHLMELSPPS--YSAFVVGTAYQLGNLVSSASSTIESSLGEHFPLPDG----ENGVA
R---YQYGKVICIFLGVVYVYVFLLTLIGPEAR-------G---------------KEFD
VKHDHDL--EEAAHVN-H--EDLERIIH-----------GDDMTPTGAKSMKV-------
----
;no comment
PPTG_10844T0
--------------------------MPSVTDYQVALTPKGSDHAADPV-----------
--------------------------------------RNDEE---LSFGE---YCKTRF
TTL--------KPPM-----TKVENPLKVLALLNRMQWLQFLVSFIAWSWDAFDFFTVSM
TVSDLAETFGKTKTDITWGITLVLMLRSVGSIIFGIASDRWGRKWPFVVNNVLFIVLELA
TGFCQTYTQFLWVRALFGIAMGGLYGNVAATALEDCPPAARGIVSGMMQQGYAFGYLLAV
VFARALVNT--TSHGWRPLFWFGACPPIFIILFRLYLPETKVFQE---------RQRVRE
ASH-----------N-MT----------KT---------------------FVAEGKI--
----ALKRHWLLLCYMVLLMAGFNFMSHGSQDLYPTMLENQFEFNSNQVTVTQVVANLGA
ICGGTLVGYYSQVFGRRLSILVMCVIGAALLYPYCYI-SDESVMIAAF-FEQFCVQGAWG
VIPIHLMELSPPS--YSAFVVGTAYQLGNLVSSASSTIEASLGEHFPLPDG----EDGVS
R---YQYGKVICIFLGVVYVYVFLLTIIGPEAR-------G---------------KEFD
VKHDQDL--EEAAHVN---REDLERILH-----------GDDVSPTGTKSMKA-------
----
;no comment
548848Pc
--------------------------MPSETDYQVALTPKGSDHTPEPV-----------
--------------------------------------NNDEE---RSFKE---YCKTRF
TTL--------KPPM-----TKAENPLKVLALLNRMQWLQFLVSFIAWSWDAFDFFTVSM
TVSDLAETFGKTKTDITWGITLVLMLRSVGSIIFGIASDRWGRKWPFVVNNVLFIVLELA
TGFCQTYTQFLWVRALFGIAMGGLYGNVAATALEDCPPAARGIISGMMQQGYAFGYLLAV
VFARALVNT--TSHGWRPLFWFGACPPVFIILFRLYLPETKVFQE---------RQRVRE
ASH-----------N-MT----------AT---------------------FVAEGKI--
----ALKRHWLLLCYMVLLMAGFNFMSHGSQDLYPTMLENQFQFNSNQVTVTQVVANLGA
ICGGTLVGYYSQVFGRRLSILVMAVIGAALLYPYCYI-SDESVMIAAF-FEQFCVQGAWG
VIPIHLMELSPPS--YSAFVVGTAYQLGNLVSSASSTIEASLGEHFPLPDG----ENGVS
R---YQYGKVICIFLGVVYVYVFLLTLVGPEAR-------G---------------KEFD
VKHDHDL--EEAAHVN-H--EDLEKILH-----------GDDMSPAANKSMKA-------
----
;no comment
104874Pc
--------------------------MPSETDYQVAPTPKA-SDHTAEP-----------
-------------------------------------VNNDEM---RSFGE---YCRTRF
TTL--------KPPM-----TKVDNPLTLLAQLNRMQWLQFLVSFIAWSWDAFDFFTVSM
TVSDLAKTFGKTKTQITWGITLVLMFRSVGSIIFGIASDRWGRKWPFVVNNVLFIILELA
TGFCQNYTQFLIVRALFGIAMGGLYGNVAATALEDCPPAARGIVSGMMQQGYAFGYLMAV
VFARALVNT--TSHGWRPLFWFGACPPVFIILFRLYLPETKVFQE---------RQRVRE
ASR-----------N-MT----------KT---------------------FVAEGKI--
----ALKRHWLLLCYMVLLMAGFNFMSHGSQDLYPTMLENQFEFNANQVTVTQVVANLGA
ICGGTVVGYYSQVFGRRLSILVMAVIGAALLYPYCYI-SNEKIMIAAF-FEQFCVQGAWG
VIPIHLMELSPPS-----------YQLGNLVSSASSTIESSLGEHFPLPDG----ENGVS
R---YQYGKVICIFLGVVYVYVFLLTLIGPEAR-------G---------------KEFD
VKHDQDL--EEAAHVN-H--EDLERIIH-----------GDDMSPTGAKSMKA-------
----
;no comment
HpaP801202
-----------------------------MPSYQVALTPQGSCPSSDPV-----------
--------------------------------------QNDED---LSLKE---YCKTRI
TTL--------KPPM-----TQVANPFQVLGQLDRLQWLQFLVAFVAWSWDAFDFFTVTM
TISDLAETFEKSKTDITWGITLVLMLRSVGAITFGIASDRWGRKWPFVVNNLLFIVLELA
TGFSQTYTQFLIIRALFGIAMGGLYGNVAATALEDCPAAARGIISGMMQQGYAFGYLLAV
VFARALVNT--TSHGWRPLFWFGACPPIFIILFRLYLPETKVFQE---------RQRVRE
ASR-----------D-MT----------KA---------------------FVAEGKV--
----ALKRHWLLICYMILLMAGFNFMSHGSQDLYPTMLKNQFEFTPNQVTVTQVVANLGA
ICGGTIVGYYSQMFGRRLSILAMAVIGAALLYPYCYI-SNETVMIAAF-FTQFCVQGAWG
VIPIHLMELSPPS--YSTFIVGTVYQLGNLISSASSTIEASIGESFPLPDG----EDGVR
R---YEYGKVICMFLGIVYAYVFLLTLIGPEAR-------G---------------KEFD
VKNDHDL--EEAANLN-H--EDIDKILH-----------GDTLTPTETKSMKA-------
----
;no comment
P_infestans_EEY57756
--------------------------MPSVTDYQVALTPKGSDHAAEPV-----------
--------------------------------------NNDEA---LSLGE---YCKTRL
TTL--------KPPM-----TKAENPLKVLALLNRMQWLQFLVSFIAWSWDAFDFFTVSM
TVSDLAETFDKTKTDITWGITLVLMLRSVGSIIFGIASDRWGRKWPFVVNNVLFIVLELA
TGFCQTYTQFLWIRALFGIAMGGLYGNVAATALEDCPPAARGIISGMMQQGYAFGYLLAV
VFARVLVNT--TSHGWRPLFWFGACPPIFIIIFRLYLPETKVFQE---------RQRVRE
ASR-----------N-MT----------KT---------------------FVAEGKI--
----ALKRHWLLLCYLVLLMAGFNFMSHGSQDLYPTMLENQFEFNSNQVTVTQVVANLGA
ICGGTLVGYYSQVFGRRLSILVMTVIGAAILYPYCYV-SDESIMIAAF-FEQFCVQGAWG
VIPIHLMELSPPS--YSAFVVGTAYQLGNLVSSASSTIEASLGEHFPLPEG----ENGES
R---YQYGKVICIFLGVVYVYVFLLTLIGPEAR-------G---------------KEFD
VKHDQDL--EEAAHVN-H--EDLAKILH------------DDVSPTEAKSLKA-------
----
;no comment
fgenesh_scip_prom.28083.1941_plmpf4
--------------------------MPSETDFHVALTPKGSDQAAEPL-----------
-------------------------------------VNNDED---RSFGE---YCKTRI
TTL--------KPPM-----TKVDNPLKVLALLDRMQWLQFLVAFVAWSWDAFDFFTVSM
TVSDLAETFGKTKTDITWGITLVLMLRSVGSIIFGIASDRWGRKWPFVVNNVLFIVLELA
TGFCQTYTQFLWVRALFGIAMGGLYGNVAATALEDCPPAARGIVSGMMQQGYAFGYLLAV
VFARALVNT--TSHGWRPLFWFGACPPVFIILFRLYLPETKVFQE---------RQRVRE
ASH-----------N-MT----------KT---------------------FVAEGKI--
----ALKRHWLLLCYMVLLMAGFNFMSHGSQDLYPTMLENQFQFNANQVTVTQVVANLGA
LIGGTTVGYYSQVFGRRLSILVMAVIGAALLYPYCYV-SDESIMIAAF-FEQFCVQGAWG
VIPIHLMELSPPS--YSAFVVGTAYQLGNLVSSASSTIEASLGEHFPLPDG----EDGVS
R---YQYGKVICIFLGVVYVYVFLLTLIGPEAR-------G---------------KEFD
VKHDHDL--EEAAHVN-H--EDLEKILN-----------GDDVSPTGNKTMKV-------
----
;no comment
38546Pr_corrected
--------------------------MPSETDFHVALTPKGSDQAAEPL-----------
-------------------------------------VNNDED---RSFGE---YCKTRF
TTL--------KPPM-----TKVDNPLKVLALLDRMQWLQFLVAFVAWSWDAFDFFTVSM
TVSDLAETFGKTKTDITWGITLVLMLRSVGSIIFGIASDRWGRKWPFVVNNVLFIVLELA
TGFCQTYTQFLWVRALFGIAMGGLYGNVAATALEDCPPAARGIVSGMMQQGYAFGYLLAV
VFARALVNT--TSHGWRPLFWFGACPPVFIILFRLYLPETKVFQE---------RQRVRE
ASH-----------N-MT----------KT---------------------FVAEGKI--
----ALKRHWLLLCYMVLLMAGFNFMSHGSQDLYPTMLENQFQFNANQVTVTQVVANLGA
LIGGTTVGYYSQVFGRRLSILVMAVIGAALLYPYCYV-SDESIMIAAF-FEQFCVQGAWG
VIPIHLMELSPPS--YSAFVVGTAYQLGNLVSSASSTIEASLGEHFPLPDG----EDGVS
R---YQYGKVICIFLGVVYVYVFLLTLIGPEAR-------G---------------KEFD
VKHDHDL--EEAAHVN-H--EDLEKILN-----------GDDVSPTGNKTMKA-------
----
;no comment
fgenesh_scip_prom.46568.5159_pk
--------------------------MALETDYQVALTPRGDQTPEPPV-----------
--------------------------------------NNDEE---RSFSE---YCKTRF
TTL--------KPQM-----KKVDNPFAVLKQLDRMQWLQFIIAFIAWSWDAFDFFTVSM
TVSDLAETFDKSKTDITWGITLVLMLRSVGSITFGIASDRWGRKWPFVVNNVLFIILELA
TGFCQTYTQFLWVRALFGIAMGGLYGNVAATALEDCPPAARGIISGMMQQGYAFGYLLAV
VFARALVNT--TSHGWRPLFWFGACPPIFIIIFRLYLPETKVFQE---------RQRVRE
ASH-----------N-MT----------AT---------------------FMAEGKI--
----ALKRHWLLLCYLVLLMAGFNFMSHGSQDLYPTMLENQLEFNANQVTVTQVVANLGA
IFGGTVVGYYSQVFGRRLSILVMAVLGAALLYPYCYI-DDESIMIAAF-FEQFCVQGAWG
VIPIHLMELSPPS--YSAFVVGTAYQLGNLVSSASSTIEASLGEHFPLPDG----AEGQS
R---YQYGKVICIFLGVVYVYVFILTLIGPEAR-------G---------------KEFD
VKHDHDL--EEAAHVN-H--EDLEKILH------------GDASPAGTKGTKM-------
----
;no comment
ETI51785
---------------------MAPVPQSPGSGYVPALTPSV-TGTPSAP-----------
----------------------------------------EEK---MSVGE---YLKSRV
TTL--------KPPM-----QKAENPFKVLGLLNRLQWMQFLVAFIAWSWDAFDFFTVSM
TIEELAEEFGKSKTDITWGITLVLMLRSVGSITFGIASDRWGRKWPFVVNNILFIVLELL
TGFCNTYTQFLWVRAFFGIAMGGLYGNVAATALEDCPPAARGIISGMMQQGYAFGYLLAV
VFARALVDT--TSHGWRPLFWFGACPPVLIIIARLYLPETKVYQE---------RQAVRE
ATP-----------N-IT----------KT---------------------FIAEGKV--
----AFKRHWMLLTYLVLLMAGFNFMSHGSQDLYPTMLKNQFEFSADEVTVTQVVANLGA
ITGGTLVGYYSQIFGRRLSIITMAFVGAALLYPYSYT-DNTKVMIAAF-FEQFCVQGAWG
VVPIHLMELSPPS--YSTLIVGTSYQLGNLISSASSTIEARLGENYPLPPT----DEGVS
R---YEYGKVICIFMAVVYAYLVLLTFLGPEAR-------G---------------KEFD
VAHDRDL--EEAAQMN---QEDLDKILH-----------NDAEHDKTTKQG---------
----
;no comment
PITG_05902T0
---------------------MAPVPESPGSGYVPALTPSV-SGTPPAP-----------
----------------------------------------QEK---MNVGE---YLKSRV
TTL--------KPPM-----QKAENPFKVLGLLNRLQWMQFLIAFIAWSWDAFDFFTVSM
TIEELAEEFGKTKTDITWGITLVLMLRSVGSITFGIASDRWGRKWPFVVNNILFIVLELL
TGFCTTYTQFLWVRAFFGIAMGGLYGNVAATALEDCPPAARGIISGMMQQGYAFGYLLAV
VFARALVNT--TSHGWRPLFWFGACPPVLIIIARLYLPETKVYQE---------RQAVRE
ATP-----------D-IT----------KT---------------------FIAEGKV--
----AFKRHWMLLTYLVLLMAGFNFMSHGSQDLYPTMLKNQFEFSADEVTVTQVVANLGA
ITGGTLVGYYSQIFGRRLSIIVMALVGAALLYPYSYT-DNTKIMIAAF-FEQFCVQGAWG
VVPIHLMELSPPS--YSTLIVGTSYQLGNLISSASSTIEARLGENYPLPPT----DEGVS
R---YEYGKVICIFMAVVYAYLVLLTFLGPEAR-------G---------------KEFD
VAHDRDL--EEAARMN-Q--EDLDKILN-----------NDAESDKATKQG---------
----
;no comment
317154Ps
---------------------MAPIPQSPGSGYVPALTPGV-PDAPHSS-----------
----------------------------------------DEK---MSVGE---YLKSRV
TTL--------KPTM-----AQVENPFKVLGLLNRLQWMQFLVAFIAWSWDAFDFFTVSM
TIEELAEEFGKTKTDITWGITLVLMLRSVGSITFGIASDRWGRKWPFVVNNILFIVLELM
TGFCNTYTQFLWVRAFFGIAMGGLYGNVAATALEDCPPRARGIISGMMQQGYAFGYLLAV
VFARALVNT--TSHGWRPLFWFGACPPVLIIIARLYLPETKVYQE---------RQAVRE
ASP-----------N-VT----------KA---------------------FLDEGKV--
----AFKRHWMLLTYLVLLMAGFNFMSHGSQDLYPTMLKNQFEFTADEVTVTQVVANLGA
ITGGTLVGYYSQVFGRRLSIIVMAVIGAALLYPYSYT-SDTKIMIAAF-FEQFCVQGAWG
VVPIHLMELSPPS--YSTLIVGTSYQLGNLISSASSTIEARLGENYPLPPT----AEGTS
R---YEYGKVICIFMAVVYAYLVLLTFLGPEAR-------G---------------KEFD
VAHDSDL--EEAAHVN---KEDLDKILH-----------NDVEHDKTVKGG---------
----
;no comment
71620Pr_corrected
---------------------MAPVPQSPGSGYVPALTPGVPGTAPDPEEK---------
----------------------------------------------MSAGE---YLKSRF
STL--------KPPM-----AKVENPFKVLGLLNRLQWMQFLIAFVAWSWDAFDFFTVSM
TISDLAEEFDKTKTDITWGITLVLMLRSVGSITFGIASDRWGRKWPFVVNNILFIVLELL
TGFCTNYTQFLWVRAFFGIAMGGLYGNVAATALEDCPPAARGIISGMMQQGYAFGYLLAV
VFARALVNT--TSHGWRPLFWFGACPPVLIIIARLYLPETKVYQE---------RQAVRE
ATP-----------N-IT----------KT---------------------FIAEGKV--
----AFKRHWMLLTYLVLLMAGFNFMSHGSQDLYPTMLSNQFEFTADEVTVTQVVANLGA
ITGGTLVGYYSQIFGRRLSIIVMAIIGAAILYPYSYT-DDLTVMIAAF-FQQFCVQGAWG
VVPIHLMELSPPS--YSTLIVGTSYQLGNLISSASSTIEARLGENYPLPPN----EEGVS
R---YEYGKVICIFMAVVYAYLVLLTFIGPEAR-------G---------------KEFD
VAHDRDL--EEAAHVN---QEDLEKILH-----------NDAEHDKTVKGG---------
----
;no comment
fgenesh_scip_prom.28083.10901_plmpf4
---------------------MAPVPQSPGSGYVPALTPAVPGSASDPEK----------
----------------------------------------------MSAGE---YLKSRF
STL--------KPPM-----AKVENPFKVLGLLNRLQWMQFLIAFVAWSWDAFDFFTVSM
TISDLAEEFDKTKTDITWGITLVLMLRSVGSITFGIASDRWGRKWPFVVNNILFIVLELL
TGFCTNYTQFLWVRAFFGIAMGGLYGNVAATALEDCPPAARGIISGMMQQGYAFGYLLAV
VFARALVNT--TSHGWRPLFWFGACPPVLIIIARLYLPETKVYQE---------RQAVRE
ATP-----------N-IT----------KT---------------------FIAEGKV--
----AFKRHWMLLTYLVLLMAGFNFMSHGSQDLYPTMLSNQFEFTADEVTVTQVVANLGA
ITGGTLVGYYSQIFGRRLSIIVMAIIGAAILYPYSYT-DDLTVMIAAF-FQQFCVQGAWG
VVPIHLMELSPPS--YSTLIVGTSYQLGNLISSASSTIEARLGENYPLPPN----EEGES
R---YEYGKVICIFMAVVYAYLVLLTFIGPEAR-------G---------------KEFD
VAHDRDL--EEAAHVN-Q--EDLEKILH-----------NDAEHDKTVKGS---------
----
;no comment
100801Pc
---------------------MAPVLQSPGSGYVPALTPSV-TGSPSGS-----------
----------------------------------------EEH---MSVGE---YLKSRV
TTL--------KPPM-----AKVENPFQVLGLLNRLQWMQFLVAFIAWSWDAFDFFTVSM
TIEELAEEFGKSKTDITWGITLVLMLRSVGSITFGIASDRWGRKWPFVVNNILFIVLELM
TGFCNTYTQFLWVRAFFGIAMGGLYGNVAATALEDCPPKARGMISGMMQQGYAFGYLLAV
VFARALVNT--TSHGWRPLFWFGACPPVLIIIARLYLPETKVYQE---------RQAVRE
ATP-----------N-IT----------KT---------------------FIAEGKV--
----AFKRHWMLLSYLVLLMAGFNFMSHGSQDLYPTMLKNQFEFSADEVTVTQVVANLGA
ITGGTLVGYYSQIFGRRLSIIVMACIGAALLYPYSYT-DNTKVMIAAF-FEQFCVQGAWG
VVPIHLMELSPPS--YSTLIVGTSYQLGNLISSASSTIEARLGENYPLPPT----AEGTS
R---YEYGKVICIFMAVVYAYLVLLTFLGPEAR-------G---------------KEFD
VAHDRDL--EEAAHVN---REDLDKILQ-----------NDAEQDKTVKGG---------
----
;no comment
fgenesh_scip_prom.46568.6823_pk
----------------------MPVPQSPGSGYVPALTPNVTGTPPAPEKR---------
----------------------------------------------MGVGE---YLRTRI
TTL--------KPPM-----QKVENPFKVLRLLNRLQWMQFLIAFIAWSWDAFDFFTVSM
TISDLAEEFGKSKTDITWGITLVLMLRSVGSITFGIASDRWGRKWPFVVNNILFIVLELA
TGFCTNYTQFLWVRALFGIAMGGLYGNVAATALEDCPPAARGIVSGMMQQGYAFGYLLCV
VFARIFVNT--TSHGWRPLFWFGACPPLLIIIARLYLPETKVYQE---------RQAVRE
ATS-----------N-SS----------KT---------------------FIAEGKV--
----AFKRHWMLLIYLVLLMAGFNFMSHGSQDLYPTMLENQFEFSADEVTVTQVVANLGA
ITGGTLVGYYSQIFGRRLSIIVVAMVGAAILYPYSYT-SDLSIMVAAF-FEQFCVQGAWG
VVPIHLMELSPPS--YNTLIVGTSYQLGNLISSASSTIEARLGENYPLPPN----EEGVS
R---YEYGKVICIFMAVVYAYLVLLTFLGPEAR-------G---------------KEFD
VAHDNDL--EEAAHVN---PEDLEKILH------------TNEQDKSVKGG---------
----
;no comment
piwc2875ag0_2_corrected
------------------------MDPTKEDHYAAVASPNVNGSAPPAE-----------
------------------------------------SGGVGADYAGMSVGE---YARSRF
TSL--------KPRM-----AKVANPFQVLKLLNKRQWLQFLVAFVS-------------
--------LRKSKTDITWGITVTLMLRSIGAITFGIAADRYGRKWPFVVNNILFIVFELL
TGFCNTFTQFIWVRGFYGIAMGGIWGNAAATALEDC--AARGIISGMLQQGYAFGYLLAV
VAARALVNT--TSHGWRPLFWFGACPPVLIIIFRLCLPETQVYQE---------RQLVRA
ATN-----------N-VT----------GT---------------------FLAEGKV--
----VLRNNWLLLCYLVLFMAGFNFMSHGSQDLYPTLLKNQYEFSADQVTITQVVANLGA
ITGGTLVGYYSQVFGRRLSILTMIVFGACVLYPYCFV-TTERVMVAAF-FQQFCVQGAWG
VIPIHLMELVPPS--YSTFLVGTSYQLGNLISSASSTIESYVGESYPLPKA----ADGST
R---YEYGKVIFVFMAVIYVYVFILTLIGPEAR-------G---------------KEFD
VAHDRDL--EEAAHVN-Q--ADLDKILQ-----------RENRKSENEKAAMY-------
----
;no comment
pvec298sg0_8sg_corrected
-------------------------MADKQDDQYVAMSPKPDAYEPTPN-----------
----------------------------------------------VSAGE---WLKSRV
TTL--------KPPM-----EELPNPFKALSLLNKMQWHHFGVAFAAWSWDAFDFFTVS-
--------------------------RSVGSTIFGIAADRYGRKWPFVINNILFIVLELL
TGFCNNYTQFLIVRALFGIAMGGLYGNAAATALEDCPPAARGIVSGMLQQGYAFGYLLAV
VFARALVDT--TSHGWRPLFWFGACPPILIIIFRLYLPETEVFQE---------REKVRA
ASK-----------N-AT----------ET---------------------FLAEGKI--
----ALKRHWMLLIYMVLLMAGFNFMSHGSQDLYPTMLKNQFQFNADQVTVTQVVANLGA
MTGGTLVGYYSQTFGRRLSIIVIAIVGAALLYPYSFI-SNERVMVAAF-FEQFCVQGAWG
VIPI----------------------------------------NFPLPPL----ENGTE
R---YEYGKVICIFLAVVYAYLIFIVFIGPEYR-------G---------------KEFD
VAHDQDL--EDAANTT-E----------------------DRDAEKALKGGARV------
----
;no comment
pag1s175fg0_5
--------------------------MSTTGHYAVVTTPDV-TGRPTQPL----------
-------------------------------------PVSEKA---MDLGT---YLRTRV
TTL--------KPPM-----TKVPNPFKLLGMLNRPQWMNFAVAFATWTWDAFDFFTVSL
TLEDLAETFGKSKSDITWGISITLMFRSVGSIIFGIAADRYGRKWPFVVNNIMFIVLELL
TGFCTNFNQFMVVRALFGVAMGGIWGNAVATALEDAPIEARGIISGILQQGYAIGYLIAT
VFSRALVNT--TSHGWRPLFWFGACPPVFIILFRLALPETQAYIE---------RERLRE
ATN-----------N-AT----------AT---------------------FIKEGKI--
----VIKKNFFRVIYLVMFMAGMSFTSHGSQDLYPTLLKNRNGFNADQVTVTQVVANIGA
FVGGTTAGYYSQVIGRRLSLLLMIVLGAALLYPYTHT-RSMAVVAPAF-FFQACIQGAFG
VVPIHLMELSPPK--YSTFFVGTAYQLGNLISSTSTTVEAKLAEQYPLPPT----PSGAE
R---YDYGKVIGTLMAVVYAYLFVMVFLGPESR-------G---------------KEFD
AAHDEDL--GGAARET-HFFKSLEKNAT-----------REDEEKERALA----------
----
;no comment
THRCLA_01961
----------------------MISPKADKDHYATILTPVADDLQIHER-----------
--------------------------------------KPDSD---MSPGE---YLRTRV
STL--------KPPM-----TKVANPITLLKTLDKQQWYNFGIGFAAWTWDAFDFFTVSM
TLSDLGKTFGKSNTDITWGISITLMLRSIGAIIFGILADRYGRKWPFVVNNILFIILELA
TGFCNTFTEFMWVRGLYGIAMGGMWGNAAATALEDAPVEARGLISGILQQGYAFGYLLAV
VFARALVNT--TSHGWRPLFWFGACPPVLIIIARLMMPETKAFQE---------RQELRA
ATH-----------N-SG----------GT---------------------FVTEGKI--
----VLKTKWPLLSYLVLLMAAMNFLSHGSQDLYPTFLKNTLQFNADQVTVAQVVANLGA
IIGGTAVGYYSQTFGRRLSILACVVLCACVLYPYCYT-KSNNVMAAAF-FTQFAVQGAWG
VIPIHLMELSPPS--YSTFISGTSYQLGNLISSTASTIEASLSEVYPLPTA----HGGAA
R---YDYGKVVASLLAVVLAVLAVLVFLGPEAR-------G---------------KEFD
AANNPDL-VAAVREVQ-Q-EEGKQSETHMNEEVLEKHVNTDREAVAFTTQ----------
----
;no comment
THRCLA_10261
-------------------------MQSPKLEYQSVLTPAPDHLQQNGAE----------
----------------------------------------EEN---MSAGE---YLRTRF
TTL--------KPPM-----VSVANPITLLKMLDRSQWMNFGVGFAAWTWDAFDFFTVSM
TLSDLAKTFDKSKADITWGISVTLMFRSVGAIFFGITADRYGRKWPFIINNILFIILELA
TGFCYSFESFMVVRGLYGVAMGGMWGMAATTAIEDAPVEARGLISGILEIGYSFGYLLAV
VFARLLVNT--TSHGWRPLFWFGACPPVLIILWRMALPETKAFQD---------RQRLRD
ATH-----------N-AG----------GM---------------------FLAEGKL--
----VLKKKWLLLTYLVALASAMNFFSHGSQDLYPTLLKNTLQFSSDQVTVAQVVANIGA
VIGGTVFGYYSQVFGRRLSLLACCVLAAAVLYPYCFT-EGNGIMGAAF-FMQFAVMGAWG
IIPIHLMELSPPS--YSTLITGTSYQLGNLISSTASTIEATLSEVYPLPPA----ANGEE
R---YEYGKVMAALLAVVIAVLAVLIFLGPEAR-------G---------------HEFD
AAHDQDL-VEAVMEAH-H-GEGLEKNSE-----------THHGDDFIEKKL---------
----
;no comment
ACHHYP_00029
-------------------------MQSPKNAYAAVTTPTGHHPDVAAE-----------
---------------------------------------PPAP---MTARE---YMGSRL
STL--------KPPM-----ASVPNPIMLLKTLNKSQWLNFGVGFLAWTWDAFDFFTVSM
TLSDLAVEFGKSNTDITWGISVTLMLRSIGSIIFGLAADRYGRKWPFVVNNILFIVLELA
TGFCYNFTQFMVVRGLYGVAMGGMWGMAAATALEDAPAEARGLISGILQQGYAFGYLLAV
VFARVFVNT--TPHGWRPLFWFGACPPVLIIAFRMFLPETQAFQE---------RKRRRE
AAH-----------A-SS----------ST---------------------FVQEGKA--
----VLQRQWLLLSYLVLLMAGMNFLSHGSQDLYPTMLKNTLQFTANEVTVTQVIANLGA
ICGGTTVGYLSQMLGRRLSLLMCAIGGAIVLYPYCFT-NSHGITVAAF-FMQFCVQGAWG
VIPIHLMELAPPA--YSTFIVGTSYQLGNLISSTASTIEASLSEVYPLPPS----ASGAH
R---YDYSKVIAALLAIVLAVLAVLVVIGPEAR-------G---------------QEFD
EKPHSAV--------------------------------QDDDDVPAKKA----------
----
;no comment
SDRG_07938T0
------------------------MASTPKNDYAVIQTPTNSPDVVPLKA----------
---------------------------------------TQPK---MTTKE---YLGTRV
SSL--------KPPM-----APVANPIALLKTLDRLQWLNFGVGFAAWTWDAFDFFTVSM
TLSDLAKEFGKSNTDITWGISITLMLRSIGSIIFGLAADRYGRKWPFVVNNILFIVLELA
TGFCNTFTQFMWVRALYGIAMGGMWGNAAATALEDAPAPARGLISGILQQGYAFGYLLAV
VFARVFVNT--TSHGWRPLFWFGACPPVLIILFRMMLPETKAFTE---------RHLRRA
DAA-----------S-------------ST---------------------FVSEGKL--
----VLQRQWVLLSYLVLLMAGMNFLSHGSQDLYPTMLKNTLSFSANEVTVTQVVANLGA
ISGGTFMGYYSQVFGRRFSILACVVGAACVLYPYCFT-RSHSITAAAF-FMQFFVQGAWG
VIPIHLMELAPPS--YSTFIVGTSYQLGNLISSTAATIEASLSEVYPLPPT----QAGVE
R---YDYAKVIAALLAIVLAVLALLTLLGPEKR-------G---------------QEFD
--HDETL-DEPVVGED---ERDLEKPKM--------------------------------
----
;no comment
SDRG_07937T0
------------------------------------MQPK--------------------
----------------------------------------------MTATE---YLGTRI
SSL--------KPPM-----APVPNPIALLKTLDRLQWLNFGVGFAAWTWDAFDFFTVSM
TLSDLAKEFHKTNTEITWGISVTLMLRPIGSVIFGIAADRYGRKWPFVINNILFIVLELA
TGFCTTFTQFMWVRAFYGVAMGGMWGMAAATALEDAPAAARGLISGIFQQGYSFGYLLAV
VFARAFVNT--TSHGWRPLFWFGACPPVLIILFRMMLPETKAFTE---------RHLRRA
EAA-----------S-------------ST---------------------FVSEGKL--
----VLQRQWVLLGYLVLLMTAMNFLSHGSQDLYPTMLKNTLSFSANEVTVTQVVANLGA
IIGGTFMGYYSQVFGRRLSILACAVGAACVLYPYCFT-TNHGITAAAF-CMQFFVMGAWG
VIPIHLMELSPPS--YSTFIVGTSYQLGNLISATAATIEASLSEVYPLPQT----QAGVE
R---YDYAKVIAVLLAIVLGSLALLTFLGPEKR-------G---------------QEFD
--HDETL--DGPFVDD-D-DGDVEKPKM--------------------------------
----
;no comment
SPRG_01426T0
------------------------------------------------------------
----------------------------------------------MTAKE---YLGTRV
SSL--------KPPM-----APVPNPIALLKTLDRLQWLNFGVGFAAWTWDAFDFFTVSM
TLSDLAKEFNKSNTDITWGISVTLMLRPIGSILFGIAADRYGRKWPFVVNNILFIVLELA
TGFCNTFTQFMWVRAFYGIAMGGMWGNAAATALEDAPQRP--------AQGYSFGYLLAV
VFARVFVNT--TSHGWRPLFWFGACPPVLIILFRMMLPETKAFTE---------RHLRRA
DAA-----------S--S-----------T---------------------FVSEGKL--
----VLQRQWVLLSYLVLLMTAMNFLSHGSQDLYPTMLKNTLLFSANEVTVTQVIANVGA
IVGGSAMGYYSQVFGRRFSILACVVGAACVLYPYCFS-TGHGIIGAAF-FMQFFVMGAWG
VIPIHLMELAPPS--YSTFIVGTSYQLGNLISATASTIEASLSEVYPLPAT----EAGVE
R---FDYAKVIALLLAIVLGSLALLTFIGPEKR-------G---------------QEFD
--HDETL--DGPIVDD-D-DGDVEKPKL--------------------------------
----
;no comment
29781Penicexpan
-------------------------MGEAKPQYAATSSPDVEEN----------------
----------------------------------------------MSVGR---YIATRI
SSL--------KPPM-----NPAPNPFKALTLLNRTQWLNFSVAFLGWSWDSFDFFTVSL
TTSELAKSFDKSVTDITWGITLVLMLRSVGAITFGIASDRWGRKWPFIVNQLLFVVLELG
AGFCQTYKQFLACRALFGIAMGGLYGNAAATALEDCPPEARGIISGLLQQGYAFGYLLAT
AFARGLVDT--TPHGWRPLFWFAAGPPVLIIIFRLFLGETETFRR---------RQEARQ
EVR-----------GGVA----------AS---------------------FMSEGKV--
----ALQRHWLMLIYLVLLMAGFNFMSHGSQDLYPTMLQNQFNFSKNAVTVTQVVANLGA
LSGGVLCGWASQIFGRRFSIIVISIIGGALLYPYTFV-QNKNVIAAAY-FEQFMVQGAWG
VIPIHLMELSPGP--IRTFAVGTAYQLGNLVSSASSTIESTIGERFPLPPT----KAAAH
R---YEYGKVICIFMGCVFAYVILITIAGPERL-------G---------------RNFD
AEHDADL--QEVAAHR-----GLNNKED-----------FGEDPEKAKTSIVP-------
----
;no comment
75091Penicruben
-------------------------MDEAKPQYAATPSPDVEEH----------------
----------------------------------------------MSVSH---YISTRI
SSL--------VPPM-----NPAPNPFKALTLLNRTQWLNFTVAFLGWSWDSFDFFTVSL
TTSELAETFDKSVTDITWGITLVLMLRSVGAITFGIASDRWGRKWPFIVNQLLFVVLELG
AGFCQTYKQFLACRALFGIAMGGLYGNAAATALEDCPPEARGIISGLLQQGYAFGYLLAT
AFARALVDT--TPHGWRPLYWFAACPPVLIIIFRLFLGETETFRR---------RQEARQ
EVR-----------GGVA----------AS---------------------FVSEGKV--
----ALRRHWLILVYLVLLMAGFNFMSHGSQDLYPTMLENQFEFSKNEVTVTQVVANLGA
LSGGVLCGWASQIFGRRFSIIVISIVGGALLYPYTFV-ENKDVIAAAY-FEQFMVQGAWG
VIPIHLMELSPGP--IRTFAVGTAYQLGNLVSSASSTIESTIGERFPLPGT----KEAPH
R---YEYGKVICIFMGCVFAYVILVTIAGPERL-------G---------------RNFD
AEHDADL--QEVAAHR-----GLNNKED-----------FGDDPEKARTSIVP-------
----
;no comment
74881Asperoryza
-----------------------------MGAEAHEKRPGGNHTPPPDND----------
---------------------------------------EMEH---MSIGR---YLWTRL
PTL--------VPPM-----NPAPNPFKALALLNRQQWLFFTVAFLGWSWDAFDFFTVSL
TTSQLAEAFDKSVSDITWGITLVLMLRSVGAITFGIASDRWGRKWPFVINNVLFIVLELG
TGFCQTYKQFLACRALFGIAMGGLYGNAAATALEDCPLEARGIVSGLLQQGYAFGYLLAT
AFARGLVDT--TPHGWRPLYWFGACPPVLIILFRLCLPETNTFLQ---------RQATRE
EVR-----------GGVA----------SS---------------------FIAEGKT--
----ALKRHWLLLIYLVLLMAGFNFMSHGSQDLYPTLLKSEFSFSANAVTVTQVVANLGA
LTGGTLCGWASQIFGRRFSIIVISIVGGALLYPYTFV-TSTNVMAAAF-FEQFCVQGAWG
VIPIHLMELSPGS--IRTFTVGTAYQLGNLVSSASSTIESTIGERFPLPPT----ETEKH
R---YQYGKVICIFMGCVFAYTIIVTFLGPERL-------G---------------RQFD
VAHDTDM--AEVAAHR-G-TTTVGEGAE-----------SDVEKGTVSRIEG--------
----
;no comment
89541Asperfumig
------------------------MAEQYEGKPHQNEAPISAADEDGPR-----------
----------------------------------------------MSIVR---YLVTRI
STL--------VPPM-----NPAPNPFKTLTLLNKQQWLFFLVAFFGWTWDAFDFFTVSL
TTSQLAKQFDKSISDITWGITLVLMLRSVGSITFGIASDRWGRKWPFVVNNILFIVLELG
TAFCQTYKQFLACRALFGIAMGGLYGNAAATALEDCPMEARGIVSGLLQQGYAFGYLLAT
AFARALVDT--TPHGWRPFYWFAACPPVLIIAFRLCLPETEAFRQ---------RQAIRA
EVR-----------GGVT----------ST---------------------FFEEGKV--
----ALKRHWLLLIYLVLLMAGFNFMSHGSQDLYPTMLTNQFRFSSNAVTVTQVVANLGA
LSGGTLCGWASQIFGRRFSIIVISIVGGALLYPYTFV-HDKSVMAAAF-FEQFCVQGAWG
VIPIHLMELSPGS--IRTFAVGTAYQLGNLVSSASSTIESTIGERFPLPPT----EKVKH
R---YDYGKVICIFMGCVYAYVIIVTFFGPEKL-------G---------------RQFD
VAHDRDM--EIVTAHR-G-A-------------------VEEDPEKATAAHKD-------
----
;no comment
14991Neosafisch
------------------------MAEQYEGKPHHNEAPVSAAGEDGPR-----------
----------------------------------------------LSIVR---YLVTRI
STL--------KPPM-----NPAPNPFKALTLLNKQQWLFFLVAFLGWTWDAFDFFTVSL
TTSQLAKEFDKSISDITWGITLVLMLRSVGAITFGIASDRWGRKWPFVVNNILFIVLELG
TAFCQTYKQFLACRALFGIAMGGLYGNAAATALEDCPMEARGIVSGLLQQGYAFGYLLAT
AFARALVDT--TPHGWRPFYWFAACPPVLIIAFRLCLPETEAFRQ---------RQAIRA
EVR-----------GGVT----------ST---------------------FFEEGKV--
----ALKRHWLLLVYLVLLMAGFNFMSHGSQDLYPTMLTNQFRFSSNAVTVTQVVANLGA
LSGGTLCGWASQIFGRRFSIIVISIVGGALLYPYTFV-HDKSVMAAAF-FEQFCVQGAWG
VIPIHLMELAPGS--IRTFAVGTAYQLGNLVSSASSTIESTIGERFPLPPT----EKVKH
R---YDYGKVICIFMGCVYAYVIFITFFGPEKL-------G---------------RQFD
VAHDRDM--EIVAAHR-G-V-------------------VEEDPEKATAAHKD-------
----
;no comment
55721Talarstipi
---------------------------MADIKEARTAQPAEEVSFPEEN-----------
----------------------------------------------MSVGR---YLATRI
TSL--------RPPM-----HKAPNPFKALALLNRQQWLFFLVAFWGWTWDAFDFFSVSI
SLTSLAKYFDRPNSEITWGITLVLMLRSVGAIIFGILSDRYGRKWPFVANNALFIVLELG
TGFCKTYKQFLACRALFGIAMGGLYGNIAATALEDCPPQARGIISGMLQQGYAFGYLLVT
AFARGLVGT--TSHGWRPLFWFGACPPVLFIILRLCLPETQAYQS---------RERVRK
SLA-----------GGVA----------GN---------------------FISEGKV--
----AIKNHWKLLIYLVLLMAGFNFMSHGSQDLYPTMLSAQFGFSPNAVTVTQVVANLGA
MSGGTLCGWASQIFGRRFSIIVISIVGGALLYPYDFV-TDKSVMAVAF-FEQFCVQGAWG
VIPIHLMELSPGP--IRTFAVGTAYQLGNLVSSASSTIESTIGERFPLPPT----PKGVK
R---YDYGKVICIFMGCVYAYVIIVTFFGPEKL-------G---------------REFD
AEHDSDL--NEVAARQ-VFDKDLEKANV-----------QHAE-----------------
----
;no comment
72811Byssospect
-----------------------MADMQDKPQRVELESPAQQEQGNQLSF----------
----------------------------------------------SSIGR---FFVTRI
PTL--------KPPM-----HPVPNPIKALMLLNRQQWLFFTVAFLAWTWDSFDFFTVSL
TVSQLSEYFGKSNSEITWGITLVLMLRSVGAIIFGIASDRYGRKWPFVVNNVLFIILELG
TSFCQTYKQFLACRALFGIAMGGLYGNAAATALEDCPFEARGIVSGLLQQGYAFGYLLAA
AFARALVDT--TSHGWRPYYWFASCPPALIIIFRLCLPETKAFQE---------RQEARA
EMR-----------GGVA----------GT---------------------FLSEGKV--
----ALKRHWLILVYLVLLMAGFNFMSHGSQDLYPTLLKAQFNFSADAVTVTQVVANLGA
MTGGALCGWASGMFGRRFSIIFISIVGGALLYPYTFV-TSKNVMAAAF-FEQFCVQGAWG
IIPIHMMELSPGA--IRTFAVGTAYQLGNLVSSASSTIESTIGERFPLAPS----ADGEK
R---YDYGKVICIFMGCVFGYVILITFFGPENL-------G---------------QQFD
VEHDSDL--AEVAATR-G-TVDSTDPEK-----------GVALERENVGH----------
----
;no comment
86741Talarmarne
-----------------MTDTKETQTAPPSYSARSSRLPEED------------------
----------------------------------------------MSVGR---YLATRV
SSL--------RPPM-----NKAPNPIKALMLLNKQQWLFFLVAFCGWTWDAFDFFSVSI
SLTSLAKYFDRPNSEITWGITLVLMLRSVGAIIFGILSDRYGRKWPFVANNVLFIILELG
TGFCQTYNQFLACRALFGIAMGGLYGNIAATALEDCPPEARGIISGMLQQGYAFGYLLVT
AFARGLVDT--TPHGWRPLFWFGACPPVLFIIFRLCLPETQAYQS---------RERVRN
SLA-----------GGVA----------GT---------------------FLSEGKV--
----AVKNHWKLLIYIVLLMAGFNFLSHGSQDIYPTMLSAQFGFSANAVTVTQVVANLGA
MTGGTLCGWASQIFGRRFSIIVIAIVGGALLYPYDFI-TDKSVIAAAF-FEQFCVQGAWG
VIPIHLMELAPGP--IRTFAVGTAYQLGNLVSSASSTIESTIGERFPLPPT----KTGAK
R---YDYGKVICIFMGCVYAYVIIVTFFGPENL-------G---------------REFD
AEHDEDL--NEAAARR-M---------------------YEKDPEKAAVQHVE-------
----
;no comment
04131Magnaoryza
----------------------MEDTEKPSTEHAGTVRRTDEADLPPWHG----------
----------------------------------------------MSAGR---YLATRV
SSL--------KPPM-----ESAPNPLKLLLMLDKHCWAFFMVAFLAWTWDAFDFFTVSL
TVSDLAKDFGRTNTDITWGITLVLMFRSVGSITFGIASDRYGRKWPFIVNNLLFIVLELG
TGFCNTYSQFLACRALFGIAMGGLYGNAAATALEDLPEEARGLMSGLLQQGYAFGYLLAT
AFARALVNT--TPYGWRPLFWFGACPPAIFIAFRLLLPETRMYQQ---------QAEMRQ
AAA--------ASGTSVS----------KT---------------------FVAEGKV--
----ALRRHWMILLYLVLLMAGFNFMSHGSQDLYPTMLSNQFGFGPNDVTITQIVANLGA
ILGGTTVGYCSQIFGRRLSIIVMCIVGGALLYPYTFV-DTRAVAAAAF-FEQFCVQGAWG
VIPIHLMELSPGA--FRTFVVGTSYQLGNLVSSASSTIESSIGERFPLPAN---PGSTEN
R---FEYGKVVCIFMGCVYIYTIILTLIGPEHL-------K---------------RKFD
VDHDEDA--KEVMAET---GVVVGEGTA-----------ASHVGGAKGKGEIV-------
----
;no comment
09161Ophiopicea
-------------------------MADLDKTGGHLPEDEFADVPPHHG-----------
----------------------------------------------MGVGQ---YITSRF
SSL--------KPPM-----AKAPNPIAIIRSLTGRQWAFFMVAFVAWTWDAFDFFTVSL
TVTDLAETFDRTRTDITWGITLVLMFRSIGSIAFGIASDRYGRKWPFVVNNLLFIALELG
TGFCQTFHQFLACRALFGIAMGGLYGNATATALEDLPEDSRGLMSGILQQGYAFGYLLAT
AFARGLVNT--TPHGWRPLFWFGACPPVLIIVFRLMLPETDMYQQ---------HDAVRK
AAR----QHGDTAPASAS----------KT---------------------FMREGKV--
----ALRRHWKLLAYLVLLMAGFNFMSHGSQDLYPTMLTNQFNFSANAVTVTQVVANLGA
MSGGTVVGYCSQIFGRRLSIIVMCVLGGALLYPYTFT-SSKAVIAAAF-FEQFCVQGAWG
VIPIHLMELSPGA--FRTFVVGTAYQLGNLVSSASSTIESTIGERFPLPPK-----KGQS
R---EDYGKVICIFMGCVYVYVIVLTFVGPEHL-------R---------------RKFD
VSHDADM--RAVAGDE-TIVEAMHRRERMGMGLSEEDLEDAAAVRAAERLEKANVQHKA-
----
;no comment
93121Gaeumgrami
--------------------------MASASTEKPAAEHRDDGGGQVEP-----------
-------------------------------------AYDSPPWRGMSTGR---YLATRV
SSL--------KPPM-----TKAPNPIRLLLMLDRHCWAFFLVAFVAWTWDAFDFFTVSL
TVPQLAKSFGRTNTDITWGITLVLMFRSVGSILFGIAADRYGRKWPFIVNNILFILLELG
TGFCNTYGEFLACRALFGVAMGGLYGNAAATALEDLPEEARGLMSGILQQGYAFGYLLAT
AFARALVDT--TPHGWRPLFWFGACPPVLIIAFRLALPETRAYGE---------QKELRR
AAA--------AAGSSAS----------RT---------------------FFREAKV--
----ALRRHWALLGYLVLLMAGFNFMSHGSQDLYPTMLTSQFGFSADDVTVTQIVANLGA
MLGGTVVGYCSQIVGRRLSILVCCVVGGALLYPYTYV-STRSLAAAAF-FEQFCVQGAWG
VIPIHLMELSPGA--FRTFVVGTSYQLGNLVSSASSTIESTIGERFPLPAK-TGGGGGEI
R---HEYGKVICIFMGCVYVYVIVLTFLGPEHL-------R---------------RSFD
VEHDEDA--REVAGEQ-GVAQAAKKGDR-----------VECEQTVESKSVV--------
----
;no comment
35331Grosmclavi
---------------------------MADSEYDKSFGGQAVLSPNIDP-----------
---------------------------------------PHHN---MTASK---YIRTRI
SSL--------KPPM-----TKTPNPFRLIASVTRIQWAFFSVAFIAWTWDAFDFFTVSL
TVSDLAETFNKTKTDITWGITLVLMFRSIGSIAFGIAADRYGRKWPFVFNNVLFIALELG
TGFCQTYRQFLACRALFGIAMGGLYGNAAATALEDLPEDTRGIMSGILQQGYAFGYLLAT
LFARALVNT--TPHGWRPLYWFGACPPVLIIIFRLMLPETATFQE---------REAVRK
SAE-------EHGDGSVT----------KT---------------------FYREGKV--
----ALRRHWMMLTYLVLLMAGFNFMSHGSQDIYPTMLTNQYNFSANAVTITQVVANLGA
MTGGTLVGYASQIFGRRLSIIVMCIFGGALLYPYTFV-SNERIIAVAF-FEQFCVQGAWG
VIPIHLMELSPGA--FRTFVVGTAYQLGNLVSSASSTIESTIGERFPLPPK-----GKVS
R---YEYGKVICIFLGCVYVYVIVLTLIGPEHL-------R---------------RSFD
AEHDQDL--RAVAGDE-TVVEAIHRRERMGMGLSEDDLEDAAAVREAENREKIVVGHIA-
----
;no comment
11701Sporoschen
--------------------------MAEIEKTGGPVHAEFTDLPPHHG-----------
----------------------------------------------MSTSQ---YIATRF
TTL--------APAK-----GSAPNPLRILFSLNRHQWAFFAVAFFAWSWDAFDFFTVSL
TVGDLAKDFNKTNTQITWGITLVLMFRSVGSILFGIAADRYGRKWPFVINNVLFIALELG
TGFCQTYPQFLACRALFGVAMGGLYGNAAATALEDLPEEARGIMSGILQQGYAFGYLLAT
AFARGLVNT--TSHGWRPLFWFGACPPVLIIAFRLMLPETNTYQE---------HDAVRR
AAR----VHGDTAPPSAT----------KT---------------------FLREGKV--
----ALRRHWKLLTYLVLLMAGFNFMSHGSQDLYPTLLSNQFKFSANAVTVTQVVANLGA
MLGGTVVGYASQIYGRRISIIVMCVVGGALLYPYTFV-TNKGVIAAAF-FEQFCVQGAWG
VIPIHLMELSPGA--FRTFVVGTAYQLGNLVSSASSTIESTIGERFPLPPL----ENGTK
R---YEYGKVICIFMGCVYAYVMILTFLGPEHL-------N---------------RNFD
VAHDADL--RAVAGDE-TIVDALQHRER-KGLGNEGLEGGAAVHPDGERDKVTTSHV---
----
;no comment
69211Sordamacro
MSSPDPEKASPPGHGHGAGATQNYHQHAENTGMETIIDENGHEQAPHHG-----------
----------------------------------------------MSVGQ---YIKTRF
TTL--------KPAM-----RPAPNPIRLLRMITGRQWAFFGVAFFAWTWDAFDFFTVSL
TVEELAEDFGKTNTDITWGITLVLMLRSIGAILFGIAADRYGRKWPFVVNNLLFIVLELG
TGFSQTYSQFLACRALFGIAMGGLYGNAAATALEDLPPAARGLMSGLLQQGYAFGYLLAT
AFARGLVNT--TSHGWRPLFWFGACPPVLIIGLRLLLPETEIYEQ---------HASVRR
TARATAHGSGDRDKGGVS----------AT---------------------FLRQGKV--
----ALKKHWLILIYLVLLMAGFNFMSHGSQDLYPTMLRSQYSFGANAVTVTQVVANLGA
MSGGIVVGYVSQIFGRRISIIVMCIIGGALLYPYTFI-SSHVIIAPAF-FEQFAVQGAWG
VIPIHLMELSPGA--FRTFVVGTSYQLGNLVSSASSTIESTIGERFPLEKN--GGTGKVE
R---YEYGKVICIFMGCVYAYVILLTLVGPEYL-------G---------------RSFD
VSEDEDV--REVAGEE-V-VRAAAVANH-----------GERHGYGHVGKGV--------
----
;no comment
36053Neurocrass
--MASPDPEKAGSPGHGLGGMDHSHQYTENNGMNTIIDENGHEQPPHHG-----------
----------------------------------------------MSIGQ---YVKTRF
TTL--------KPAM-----RPAPNPIRLLRMITGRQWAFFGVAFFAWTWDAFDFFTVSL
TVEELAKDFGKTNTDITWGITLVLMLRSIGAISFGIAADRYGRKWPFVVNNLLFIVLELG
TAFSQTYSQFLACRALFGIAMGGLYGNAAATALEDLPPAARGLMSGLLQQGYAFGYLLAT
AFARGLVNT--TSHGWRPLFWFGACPPVLIIALRLLLPETEIYEQ---------HASVRR
TAR-----ANGHDKGGVS----------AT---------------------FLREGKV--
----AIKKHWLILIYLVLLMAGFNFMSHGSQDLYPTMLRSQYSFSANAVTVTQVVANLGA
MSGGIIVGFASQIFGRRISIIVMCIIGGALLYPYTFI-SSKRLIAAAF-FEQFAVQGAWG
VIPIHLMELSPGA--FRTFVVGTSYQLGNLVSSASSTIESTIGERFPLENG-----GGKV
G---YEYGKVICIFMGCVYVYTILLTFVGPEYL-------G---------------RSFD
VSEDEDV--REVAGEEVVRGAVIASHMHGHGHGGDAEGSGSGSEGGEGVGGKAQGKEVEV
A---
;no comment
09251Collegloeo
----------------------------MENHDKSHVDPEHSHHAEHHED----------
-------------------------------------QTPWHG---MSVGR---YLGTRF
STL--------KPPM-----LSAPNPLKLVVMINRRQWAFFAVAFAAWTWDAFDFFTVSL
TVTELSETFDKSKTDITWGITLVLMFRSVGSILFGIAADRYGRKWPFIVNNILFIILELG
TGFCQTYEQFLACRALFGVAMGGLYGNAAATALEDLPSETRGMMSGVLQQGYAFGYLLAA
AFARGLVNT--TPHGWRPLFWFGACPPVLFIIFRLMLPETDTFLE---------HKRLRE
AAGRHTAESETEKSN-VT----------ST---------------------FIKEGKV--
----ALKRHWLLLTYLVLLMAGFNFMSHGSQDLYPTMLTNQFNFNADQVTVTQVVANLGA
MLGGTTVGYCSQIFGRRFSIVVCCIVGGALLYPYTFV-TTEAVMAAAF-FEQFCVQGAWG
VIPIHLMELSPGA--FRTFVVGTSYQLGNLVSSASSTIEARLGEKFPLPNK-----GTTK
R---YNYGKVICIFMGCVFVYVILLTFIGPEHL-------R---------------RSFD
VADDSDM--REVAGVE-----TMEDELHDREVRAGRPVGSDEETGHQEKSATHRE-----
----
;no comment
63901Collehiggi
-----------------------MDSPRDKTHIDPEQSPRAEHHGDQEPWHG--------
----------------------------------------------MSAGQ---YLGTRF
TTL--------KPPM-----LSAPNPLKLVVMINRRQWAFFAVAFAAWTWDAFDFFTVSL
TITELSETFNKSKTDITWGITLVLMFRSVGSVIFGIAADRYGRKWPFVVNNLLFIALELG
TGFCQTYDQFLACRALFGIAMGGLYGNAAATALEDLPSETRGMMSGVLQQGYAFGYLLAA
AFARGLVNT--TPHGWRPLFWFGAGPPVLFILFRLMLPETDTFNE---------HKRIRE
AAG---RQAAAAAGGSVT----------ST---------------------FLKEGKV--
----AVRKHWLLLAYLVLLMAGFNFMSHGSQDLYPTMLTNQFSFDADQVTVTQVVANLGA
MLGGTTVGYCSQIFGRRFSILVCCVVGGALLYPYTFV-TTEAVMAAAF-FEQFCVQGAWG
VIPIHLMELSPGA--FRTFVVGTSYQLGNLVSSASSTIEARLGEQFPLPPR-----GGTK
R---FDYGRVICIFMGCVFAYVILLTFVGPEHL-------R---------------RSFD
VADDSDM--REVAGDE-T----MEDELHHREARVGHGVHSDEETGHQEKSATHRE-----
----
;no comment
57961Vertidahli
------------------------MAAHENMGVDPDPQPRVSEAKASHAD----------
----------------------------------------------MTAGR---YLATRF
STL--------KPPM-----LAAPNPWRLVRMLNRHQWAFFGVAFAAWTWDAFDFFTVSL
TVTQLAKEFGKTKTDITWGITLVLMFRSVGSVIFGIAADRYGRKWPFVVNNLLFVVLELG
TGFCQTYRQFLVCRALFGVAMGGLYGNAAATALEDVPEAARGLMSGILQQGYAFGYLLAT
AFARGLVDT--TPHGWRPLFWFGACPPVLFIMWRLMLPETQTFLA---------HKRLRE
HAA----HQHEAAASADG---SPHRSVTST---------------------FLQEGKV--
----ALVRHWKVLSYLVLLMAGFNFMSHGSQDLYPTMLRNQFEFSADLVTVTQVVANLGA
MLGGSTVGYCSQIFGRRFSILCCCVMGGAMLYPYTFV-SNPRVMAAAF-FMQFAVQGAWG
VIPIHLMELSPGA--FRTFVVGTAYQLGNLASSASSTIESRLGENFPLAPT----AKGET
R---YDYGRVICIFMGCVFAYVIVLTILGPERL-------R---------------RSFD
VEDDDDA--REVAGME-T-IGGAGRERV----------LGDEETGHQEKSAVHRE-----
----
;no comment
73191Fusaroxysp
---------------------------MTQDEYNTRAPHEG-------------------
----------------------------------------------MSPGR---YAATRF
SSL--------KPPM-----HNVPNPIKLVRMLNSQQWAFFFVAFAAWTWDAFDFFSVSL
TVTSLSKTFDKSKTDITWGITLVLMFRSVGSIAFGIASDRYGRKWPFVVNNLLFIVLELG
TGFCQTYQQFLACRALFGVAMGGLYGNAAATALEDCPEEARGLMSGMLQQGYAFGYLLCA
AFARGLVDT--TSHDWRPLFWFGACPPVLFIIARLMLPETQAYQE---------RQHARE
VAG----------ADGKG----------KV---------------------FIKEGKV--
----ALKHHWLLLVYLVLLMAGFNFMSHGSQDLYPTMLQNQLNFSKNKVTVTQVVANLGA
MLGGTVVGFSSQSIGRRISIIACCIVGGALLYPYTFV-RDSSIIAAAF-FQQFCVQGAWG
VIPIHLMELSPGA--FRTFVVGTSYQLGNLVSSASSTIEARLGENFPLPDN----AEGQT
R---YDYGKVICIFMACVYVYVIVLTFIGPENL-------R---------------GKFD
VAHDPDA--REAMGDG-AMDQAADHHGH-----------YDEETGRISSEKPEVVHLRD-
----
;no comment
89251Fusargrami
---------------------------MTQDEYNTRAPHEG-------------------
----------------------------------------------MSPGR---YVATRL
SSL--------KPPM-----HNVPNPIKLLRMLNSQQWAFFFIAFAAWTWDAYDFFSVSL
TVTDLAETFGKSKKDITWGITLVLMFRSVGSITFGIASDRYGRKWPFVINNLLFIVLELG
TGFCQTYKQFLACRALFGVAMGGLYGNVAATALEDCPEEARGLISGMLQQGYAFGYLLCT
AFARGLVDT--TSHGWRPLFWFGACPPALFIIWRLMLPETQAYQE---------RQHLRQ
EAG----------ADGKG----------KV---------------------FIKEGKV--
----ALKHHWLLLVYLVLLMAGFNFMSHGSQDLYPTMLENQLNFSKNKVTVTQVVANLGA
MTGGSVVGFLSQSVGRRISIIVCCIVGGALLYPYTFI-RDSSIIAAAF-FQQFCVQGAWG
VIPIHLMELSPGA--FRTFVVGTSYQLGNLVSSASSTIEATIGERFPLPDN----AEGES
R---YDYGKVICIFMACVYVYVIVLTFVGPENL-------R---------------GKFD
VAHDADT--REVMGTR---AMDHADQYR--RSGDEENFRKDSTEKPEVAHVRD-------
----
;no comment
43551Trichviren
-------------------------MVGNQEEYWVPENYDN-------------------
----------------------------------------------MSAGR---YLATRF
SSL--------KPPM-----LNVPNPWKLLRMLNRQQWSFFAIAFWAWTWDAFDFFTVSL
TVADLAKQFDKTTTDITWGITLVLMFRSVGSIAFGVAADRYGRKWPFIVNNLLFIALELG
TGFCNTYKQFLACRALFGVAMGGLYGNAAATALEDCPEEARGIISGILQQGYAFGYLLAT
AFARGLVNT--TSHGWRPLFWFGACPPVLFIIFRLMMPETQTYRE---------RERMRI
EAG-----QSRSGDESVG----------KV---------------------FIKEGKV--
----AIKRHWLLLTYLVLLMAGFNFMSHGSQDLYPTMLTNQLQFSPNKVTVTQVVANLGA
MTGGTVVGFMSQSLGRRFSICCCCIVGGALLYPYTFV-HDTSVMAAAF-FQQFCVQGAWG
VIPIHLMELSPGA--FRTFVVGTAYQLGNLVSSASSTIEARIGERFPLPPT----ASGTK
R---YDYGKVICIFMGCVYAYVLVLTFLGPEQL-------R---------------KSFD
VAYDHDA--AEVAGWD-D-KPKAVHDED--------YDAKTRDSTAEKRATEEV------
----
;no comment
91411Trichatrov
-------------------------MVGNNEEYWVPEDYEG-------------------
----------------------------------------------MSAGR---YLATRV
SSL--------KPPM-----LNVPNPWKLLRMLNRQQWSFFAIAFWAWTWDAFDFFTVSL
TVADLAKQFGKTNTDITWGITLVLMFRSVGSVAFGVAADRYGRKWPFIVNNLLFIALELG
TGFCNTYKQFLACRALFGVAMGGLYGNAAATALEDCPSEARGIISGILQQGYAFGYLLAA
AFARGLVNT--TSHGWRPLYWFGACPPVIFIAFRLMMPETQTYRE---------RERMRI
EAG-----RNRSDEKSVG----------NV---------------------FLTEGKV--
----AIKRHWLLLTYLVLLMAGFNFMSHGSQDLYPTMLTNQLAFSANKVTVTQVVANLGA
MTGGTVVGFLSQSIGRRFSIICCCIVGGALLYPYTFV-HDTSIMAAAF-FQQFCVQGAWG
VIPIHLMELSPGA--FRTFVVGTAYQLGNLVSSASSTIEARIGERFPLPPT----TKGVP
R---YDYGKVICIFMGCVYAYVIVLTFLGPEQL-------R---------------KSFD
VAYDHDA--AVVAGWD-D-KAKAEHEEF--------DTKARDSTAGEKQAEEV-------
----
;no comment
21641Beauvbassi
-----------------------------MGHHDVMASREPGASSPHEG-----------
----------------------------------------------MSAGT---YLKTRL
TTL--------RPAM-----LDLPNPIRLLRLLNAQQWAFFFIAFVAWTWDAFDFFTVSL
TVTDLAEQFGKTKTDITWGITLVLMFRSVGSITFGIASDRYGRKWPFVVNNLLFIILELG
TGFCQTYPQFLACRALFGVAMGGLYGNAAATALEDCPEEARGLISGMLQQGYAFGYLLCA
AFARGLVNT--TSHGWRPLYWFGAGPPVLFIIFRLMLPETSVYLE---------RERVRE
EAK----RNGTAGAASVG----------SV---------------------FLKEGKI--
----AIRKHWLLLTYLVLLMAGFNFMSHGSQDLYPTMLENQLSFSPDKVTVTQVVANLGA
MTGGTVVGFLSQSVGRRISIIVCCVCGGALLYPYTFV-RSTSIMAAAF-FQQFFVQGAWG
VIPIHLMELSPGA--FRTFVVGTSYQLGNLVSSASSTIESRIGEQFPLPPT----ASGKS
R---YNYGLVICIFMGCVYAYTMLLTFLGPEHL-------R---------------RSFD
VVHDHDA--QEAVGWD-AVAAAHERRASNSDDKFTALRKGEHDEGLLAKEADNRV-----
----
;no comment
88251Metaraniso
------------------------------MGPHGGESAENEGAAPHEG-----------
----------------------------------------------MSAGK---YLATRF
STL--------KPPM-----LPVPNPWKLVRMLDAQQWAFFALAFSAWTWDAFDFFTVSL
TVSDLSKEFGKTATDITWGITLVLMFRSVGSILFGIASDRYGRRWPFIVNNLLFIVLELG
TGFCQTYSQFLACRALFGIAMGGLYGNAAATALEDLPEEARGLMSGILQQGYAFGYLLCA
AFARGLVDT--TSHTWRPLYWFAACPPVIFIAIRFMLPETKVFQE---------RERMRN
EAG--------HVGKSAG----------AV---------------------FISEGKV--
----ALRRHWLLLTYLVLLMAGFNFMSHGSQDLYPTMLENQLGFSKTAVTVTQVVANLGA
MTGGTVVGFCSQSVGRRFSIVLCCIVGGALLYPYGFV-GDKSIMAAAF-FQQFCVQGAWG
VIPIHLMELSPGA--FRTFVVGTAYQLGNLVSSASSTIEARLGERFPLPPT----EKGVK
R---YEYGKVICIFMGCVYAYTLLLTFLGPEHL-------R---------------RKFD
VSHDRDA--KEAVGVE---TVGRAGVLHENSGGKARDIEDDEEKRVSVHHN---------
----
;no comment
40741Pseuddestr
----------------------MADTQHGEKNGSLEEQPTIESQREVS------------
----------------------------------------------MSAGE---YIATRA
TTL--------KPPM-----NQAPNPIKLLMMLTRKQWAFFAVAFIAWSWDAFDFFTVSL
TVEQLAKEFHKTNTDITWGITLVLMFRSVGSIIFGIAADRYGRKWPFVINNILFIILELG
TGFCNTYDQFLACRALFGVAMGGLYGNAAATALEDCPEAVRGLISGMLQQGYAFGYLLAV
VFARALVDT--TSHGWRPFYWFGACPPVLIIALRLMLPETDAFIA---------RQKERV
AMG-----------G-IT----------ST---------------------FMKEGKV--
----ALKKHWLLLTYMVLLMAGFNFMSHGSQDLYPTMLSNQYNYSPNAVTVTQVVANLGA
ITGGTTIGYCSQIFGRRFSIIIVSIIGGALLYPYTFT-SSSAINAAAF-FEQFCVQGAWG
VIPIHLMELSPGA--FRTFVVGTSYQLGNLVSSASSTIESTIGERFPLPPN---PKTHAS
R---YEYGRVICIFMGAVYAYVIVLTFIGPEYL-------Q---------------RSFA
IEHDYDL--REVIGRP-V-GADALVGGH-------GEGKESEEDARRVEKAET-------
----
;no comment
46781Pseudpanno
-----------MITGCGDTLSIISAAPHHSIERVTKSSAGGARDPTSAHPYDAHSENGSL
PSLQLELRHGGHPIVMSGLIMAETNHAEKNGSLEEQPTIESQRKVAMSPGE---YLGTRA
TTL--------KPPM-----NQAPNPIKLLMMLTRKQWAFFAVAFIAWSWDAFDFFTVSL
TVEQLAEEFDKTKTDITWGITLVLMFRSVGSILFGIAADRYGRKWPFVLNNILFIILELG
TGFCNTYGQFLACRALFGIAMGGLYGNAAATALEDCPEAARGLISGMLQQGYAFGYLLAV
VFARALVDT--TSHGWRPYYWFAACPPVLIIAFRLMLPETDAFIA---------RQKERV
AMG-----------S-IT----------GT---------------------FMKEGKV--
----ALKRHWLLLTYMVLLMAGFNFMSHGSQDLYPTMLSNQYNYSPNAVTVTQVVANLGA
ITGGTTIGYCSQIFGRRFSIIIVSIIGGALLYPYTFV-SSSAVNAAAF-FEQFCVQGAWG
VIPIHLMELSPGA--FRTFVVGTSYQLGNLVSSASSTIESTIGERYPLPPN---PKTGAS
R---YEYGRVICIFMGAVYAYVILLTFLGPEYL-------R---------------RSFD
IEHDDDL--REVTGRPVGANATVDSHGE---------VNGKESGEDAKRIEKAET-----
----
;no comment
81281Botryciner
----------------------------MADQYGAAGYDGRTDESESPQK----------
----------------------------------------------MSIGE---YCRTRV
STL--------KPPM-----HKAPNPFKLLAMLNGKQWLFFLVAFVAWTWDAFDFFTVSL
TVSDLAEEFDKTTTDITWGITLVLMLRSVGSIIFGLAADRYGRKWPFIVNNLLFIALELG
TGFCQTYKQFLACRALFGIAMGGLYGNAAATALEDCPEEARGLMSGILQQGYAFGYLLAT
AFARGLVNT--TSHGWRPLFWFGAGPPVLIIIFRLCLPETDAYKE---------RVLVRN
ERG-----------N-IG----------AT---------------------FIAEGKV--
----ALREHWLLLIYLVLLMAGFNFMSHGSQDLYPTMLKNQYNFSANAVTVIQVVANLAA
MTGGTLVGYCSQIFGRRFSIIVISILGGALLYPYTYT-SSSAIIAAAF-FEQFCVQGAWG
VIPIHLMELSPGS--FRTFVVGTSYQLGNLVSSASSTIEAQLGEKFPLPPK-----GKTA
R---FEYGKVICIFMGCVYAYVILLTFLGPEYL-------K---------------RSFD
VQHDSDL--AAAAGHD-TIEKSMKKMRGNGGVENESIEDMDAGLEKGTARNID-------
----
;no comment
08251Sclerborea
----------------------------MADHYGSPNHDGQAIESHSPEK----------
----------------------------------------------MSIGE---YARTRV
STL--------KPPM-----HQAPNPFRLLAMLSGKQWLFFLVGFIAWTWDAFDFFTVSL
TVSDLAEEFDKTTTDITWGITLVLMLRSVGSILFGLAADRYGRKWPFIVNNLLFIALELG
TGFCQTYKQFLACRALFGIAMGGLYGNAAATALEDCPEEARGLISGMLQQGYAFGYLLAT
AFARGLVNT--TSHGWRPLFWFGACPPVLIIIFRLCLPETDAYNE---------RMLVRN
ERG-----------N-IG----------AT---------------------FIAEGKV--
----ALKEHWLLLIYLVLLMAGFNFMSHGSQDLYPTMLKNQYNFSPNAITVIQVVANLGA
MTGGTLIGYCSQIFGRRFSIIFISIIGGAILYPYTYT-SSSAVIAAAF-FEQFCVQGAWG
VIPIHLMELSPGS--FRTFVVGTAYQLGNLVSSASSTIEAQLGEKFPLPPK-----GKTA
R---FEYGKVICIFMSCVYVYVILLTFVGPEYL-------K---------------RSFD
VQQDSDL--AAAAGHD-TIEKSMRKMRG---NGGLEGESAEDVNVGGLEKGNAREVE---
----
;no comment
07271Sclerscler
----------------------------MADQYDTAGHDGHVIESQSPVK----------
----------------------------------------------KSVGE---YCRTRV
STL--------KPPM-----HKAPNPFKLLAMLNGKQWLFFFVGFVAWTWDAFDFFTVSL
TVSDLAEEFDKTTTEITWGITLVLMLRSVGSILFGLAADRYGRKWPFIVNNLLFIALELG
TGFCRTYKEFLACRALFGVAMGGLYGNAAATALEDCPEEARGLISGILQQGYAFGYLLAT
AFARGLVNT--TSHGWRPLFWFGACPPVLIIIFRLCLPETDAYNE---------RVLVRN
ERG-----------N-IG----------AT---------------------FLAEGKV--
----ALREHWLLLIYLVLLMAGFNFMSHGSQDLYPTMLKNQYNFSANAVTVIQVVANLGA
MTGGTVIGYCSQIFGRRFSIIFISIIGGALLYPYTYT-SSSAIIAAAF-FEQFCVQGAWG
VIPIHLMELSPGS--FRTFVVGTAYQLGNLVSSASSTIEAQLGEKFPLPPN-----GKTA
R---FEYGKVICIFLGCVYVYVIVLTFVGPEYL-------R---------------RSFD
VQHDSDL--AAAAGHE-TIEKSIKKMKGNGVGAVDGESVVDVDGGLEKGVARNIE-----
----
;no comment
41631Glarelozoy
------------------------MADHFSHDHKVDSSPTRSPESHTPEE----------
----------------------------------------------MSIGE---YARTRL
STL--------KPPM-----HKAPNPITLLRMLNTKQWLFFLCGFVAWTWDAFDFFTVSL
TVEDLAEEFDKTTTDITWGITLVLMLRSVGSIAFGLAADRYGRKWPFVINNLLFIVLELG
TGFCQTYNQFLACRALFGIAMGGLYGNAAATALEDCPEEARGLISGMLQQGYAFGYLLAT
AFARGLVNT--TSHGWRPLFWFGAGPPVLIIIFRLCLPETAAYQE---------REAIRQ
ERG-----------N-IG----------ST---------------------FIAEGKV--
----ALKRHWLLLIYLVLLMAGFNFMSHGSQDLYPTMLKNQYNFSPNAVTVTQVVANLGA
ISGGTVIGYCSQIFGRRFSIIFICVIGGALLYPYTFT-SSKAVIAAAF-FEQFCVQGAWG
VIPIHLMELSPGS--FRTFVVGTSYQLGNLASSASSTIESTIGSQFPLPPK-----GHTK
R---YKYGLVMCIFMGCVYAYVIVLTFIGPEYL-------R---------------RSFD
VAHDSDV--SEAVGHN-T-IESSMKKIHEREAMGMGMSDADRADIEEVEKGTAHGTERV-
----
;no comment
98611Marssbrunn
-----------------------------------MADQINHEDQARSG-----------
----------------------------------------------QVIAA---YAKTRL
STL--------KPPM-----NRAPNPFTLLAMLSTKQWLFFLVAFSAWTWDSFDFFTVGL
TVSDLGRTFNKTNTQITWGITLVLMFRSVGSIIFGLAADRYGRKWPFVVNNLLFIILELG
TAFCQTYDQFLACRALFGVAMGGLYGNAAATALEDCPEEARGLVSGMLQQGYAFGYLLAT
AFARGLVNT--TPHGWRPLFWFGACPPVLIIAFRLCLPETDAYNA---------RVLVRN
EQA-----------N-IG----------KT---------------------FVAEGKV--
----ALKRHWMILVYLVLLMAGFNFMSHGSQDLYPTMLTNQFNFSANAVTVTQVVANLGA
MLGGTVIGYCSQIFGRRFSIIFISIIGGALLYPYTYT-SSHAVIAAAF-FEQFCVQGAWG
VIPIHLMELSPGA--FRTFVVGTAYQLGNLISSASSTIESTIGSEYPLPPA----ADGTK
R---YQYGKVICIFLGCVYVYVIILTFVGPEYL-------K---------------RSFE
VRDDEDT--AEAAGHD-T-TEAAMSKIHRQEGMGMGMSATDRADIEAIEKGTTRSGESTD
AVHR
;no comment
13301Bipoloryza
---------------------------MADTKYEDAEQREYVEPAPP-------------
----------------------------------------------MTAAR---YVVTRI
PTL--------KPAH-----DKVANPIALLRMLNLQQWLFFLVAFFAWTWDAFDFFTVSL
TIENLAETFGKTKADITWGITLVLMLRSVGSIIFGLAADRYGRKWPFIINNILFIVLELG
TGFCSTYKEFLGVRALFGIAMGGLYGNAAATALEDCPEQARGIMSGILQQGYAFGYLLAT
VFARAFVDT--VGHGWRPLFWFGAGPPVLIIIFRLCLPETNAYRE---------RQRIRE
EQP-----------S-AA----------KA---------------------FVEEGKV--
----ALKRHWLLLVYLVLLMAGFNFMSHGSQDLYPTMLKNQYNFSANQVTVTQVVANLGA
MTGGTVVGYCSSIFGRRISIIVMCFLGGALLYPYTFT-SSDAVIAAAF-FQQFCVQGAWG
VIPIHLMELSPGS--FRTFVVGTSYQLGNLASSASSTIEATIGEQFPLPPK-----GKVS
R---YKYGLVICIFMGCVYAYVILLTAVGPEYR-------G---------------RDFD
AAADEDL--AIATGAD-VGKYETKKQVE------------DVESRPRA------------
----
;no comment
45971Cladopsamm
---------------------MAHVDSPTKETVPTAHHYSDEDERDNTH-----------
----------------------------------------------MSPAK---YAATRI
TTL--------KPPM-----AKAPNPFKLLAMLNTQQWLFFLVAFFGWSWDAFDFFTVSL
TVSDLAETFNKSNTDITWGITLVLMFRSVGSTIFGIAADRYGRKWPFIINNILFIALELG
TGFTQTYGQFLAVRALFGIAMGGLYGNAAATALEDCPEEARGIISGMLQQGYAFGYLLAT
AFARALVNT--TSHGWRPLFWFGACPPVLIIIFRLCLPETHTFRA---------RQALRA
EQG-----------S-LA----------GT---------------------FVSEGRV--
----ALKKHWLLLIYMVLLMAGFNFMSHGSQDLYPTMLTNQFKFSANAVTVTQVVANLGA
MTGGTTIGYCSQIFGRRFSIIFICVIGGALLYPYTFV-TSHAVIAAAF-FEQFCVQGAWG
VIPIHLMELSPGA--LRTFVVGTSYQLGNLASSASSTIESTIGERYPLAPLINKEGKAVK
R---YNYGKVICIFMGAVYAYTILLTFIGPEHR-------G---------------RNLD
VEYDEDM--AEVTHRD-L-RQQPVAVGH--------GDSSEDEKAVATEKV---------
----
;no comment
63031Baudocompn
------------------------------------------------------------
----------------------------------------------MSVGR---YLATRL
PTL--------KPPM-----DRVENPFSLLATLSLKQWMFFLCAFLAWTWDAFDFFTVSL
TVSDLAVTFNETTKNITWGITLVLMFRSVGAIIFGLAADRYGRKWPFVVNNLLFIALELG
TGFTRTYRQFLACRALFGIAMGGLYGNAASTALEDVPEKARGIVSGMLQQGYAFGYLLAT
AFARGLVNT--TPHGWRPLFWFGACPPILIIAFRLCLPETDTFIE---------RQRVRA
AGD-----------N-VG----------KT---------------------FLNEGKV--
----ALKRHWLLLIYLVLLMAGFNFMSHGSQDLYPTMLSNQYNFGANAVTVTQVVANLGA
MTGGTIVGYLSQMFGRRFSIIFICIVGGALLYPYSFV-GSKSVIAAAF-FEQFCVQGAWG
VIPIHLMELSPGS--FRTFVVGTSYQLGNLVSSASSTIEATIGERFPLPPK----IAGGK
KILRYRYGIVIAIFMGCVYAYVIVLTILGPEYK-------N---------------RKFD
IAHDDDL--QEAAGHD-A-VEAVAHGST-----------GHRHGSDDEQFEKA-------
----
;no comment
83261Caproepimy
-----------------------MANVDVRPSPIPPLERRLQDDQAYEED----------
-------------------------------------GLSHKH---MSVTR---YAVTRF
TTL--------KPPM-----AKAPNPFKLLAMLNTQQWLFFLVAFFGWSWDAFDFFTVSL
TVSDLAEDFGKSNSDITWGITLVLMFRSLGSAIFGIAADRYGRKWPFVINNILFIALELG
TGFCQTYKQFLAVRALFGIAMGGLYGNAAATALEDCPPAARGIISGMLQQGYAFGYLLAT
AFSRGLVNT--TSHGWRPLFWFGAGPPVLIILFRLCLPETNTFRA---------RQALRE
QQG-----------S-IA----------ST---------------------FISEGRV--
----ALKRHWLLLIYLILIATGFNAMSHGSQDLYNTLLSIQFRFSPDAATVTQVVANLGA
MTGGTVVGYSSQIFGRRLSIICICVVGGALLYPYTFV-SSKAVIAAAF-FEQFCVQGAWG
VIPIHLMELSPGS--IRTFVVGTSYQLGNLASSASSTIESRIGERFPLPPL-HRDGKTIK
R---YDYGKVICIYMGTVYAYTILVTFIGPERR-------G---------------RDLS
VEHDTDM--AEVTHRD-L-RHQRDEDVV-------HGDFSDPDKATEHPQEKI-------
----
;no comment
77371Exophaquam
---------------------------MANVDIHPSSNPSYEKHSPENAH----------
---------------------------------DPEGELSNRN---MSVGK---YAVTRI
STL--------KPPM-----AKAPNPFALLAMLNTQQWLFFLVAFFAWSWDAFDFFTVSL
TVTDLAEDFGKTNTDITWGITLVLMFRSVGSTIFGIAADRYGRKWPFIVNNLLFIVLELG
TGFCQTYKQFLAVRALFGVAMGGLYGNAAATALEDCPEAARGIISGMLQQGYAFGYLLAT
AFARGLVNT--TSHGWRPLFWFGAGPPVLIIIFRLCLPETNTFRA---------RQALRQ
QQG-----------S-LA----------GT---------------------FISEGRV--
----ALKRHWLLLIYMVFLMAGFNFMSHGSQDLYPTMLTNQFKFSPNAVTVTQVVANLGA
MTGGTTVGYCSQIFGRRFSIIFICIIGGALLYPYTFT-SSKAVIAAAF-FEQFCVQGAWG
VIPIHLMELSPGS--LRTFVVGTSYQLGNLASSASSTIEAQLGENYPLEPL-HKNGKTIK
R---YDYGKVICIFMGAVYAYVILLTFVGPEKR-------G---------------RSLN
VEHDADM--AEVTHRD-LRHQQADDVHH------GQLDSSEDEKVVRKEEERV-------
----
;no comment
13101Exophderma
-----------------MVNVDVHPSPLPPPSQRVQDDDVYEGEDPDAAGKN--------
----------------------------------------------MSPAR---YAATRI
TTL--------KPPM-----AKAPNPIKLLGTLSTQQWMFFLVAFLAWSWDAFDFFTVSL
TVSDLAEDFGKSNTDITWGITLVLMFRSVGSTIFGIAADRYGRKWPFVVNNILFIVLELG
TGFCKTYKQFLAVRALFGIAMGGLYGNAAATALEDCPEAARGILSGMLQQGYAFGYLLAT
AFARALVNT--TSHGWRPLFWFGAGPPVLIILFRLCLPETATFRA---------RQAIRK
QQG-----------S-LA----------ST---------------------FVAEGEV--
----ALKRHWLLLCYLVLLAAGLNFASHGSQDLYPTLLSNQFKFSPDAVTVTQVVANLGA
MTGGTIVGYCSQIFGRRLSIMVMCVIGGALLYPYTFV-SSKAVIAAAF-FQQFCVQGAWG
VVPIHLMELSPGS--IRTFVVGTSYQLGNLASSASSTIESTIGERFPLDPI-HKDGKTIK
R---YNYGLVICIFMGAVYAYLFLMTFIGPERR-------G---------------RNLS
VEHDEDM--AEVTHRD-L-RHQQDVHIA-------HGDSSEEEKAVRHEQEKI-------
----
;no comment
79831Dothisepto
--------------------------MDEKRDYADEYDERQDAYLPGSGE----------
---------------------------------------PTET---MGVGR---YLATRL
STL--------KPPM-----DQLENPITLLRMLNFKQWMFFLCSFIAWTWDAFDFFTVSL
TVTNLAEQFDRSKKDITWGITLVLMFRSVGAVTFGLAADRYGRKWPFVVNNLLFIALELG
TGFCNTYSQFLAVRALFGIAMGGLYGNVAAMALEDCPEKARGIISGMLQQGYAFGYLLAT
VFARALVDT--TPHGWRPLYWFGGSVPVLIIAFRLCLGETDAYNE---------RVRVRE
SGD-----------N-VG----------KT---------------------FMKEGKV--
----ALKRHWMLLIYMVLLMAGFNFLSHGSQDIYPVLLENQYNFSANAVTVTQVVANLGA
ITGGTTIGYLSQAFGRRFSIIFISIVGGALLYPYTFV-PNERIMAAAF-FEQFCVQGAWG
VIPIHLMELSPGS--LRAFVVGTSYQLGNLVSSASSTIEATIGERFPLPPK-IEGGKSVA
R---YEYGKVICIFMGCVYAYVILLTFLGPEMR-------G---------------RSMS
AHSDRDL--AEAADQN-A-IVNTKHGDV-----------HRKESSSDDENIRSVV-----
----
;no comment
14421Cypheeurop
----------------------------MADHYNEKDIRSESPTSPEPPY----------
----------------------------------------EER---MSATR---YAATRI
STL--------KPAM-----AKAPNPIRLLRLLNFQQWMFFLVAFLAWTWDAFDFFTVSL
TVEQLAETFGKTNADITWGITLVLMFRSLGSTIFGIAADRYGRKWPFIVNNLLFVVLELG
TGFTSNYSSFLAVRALFGIAMGGLYGNAAATALEDCPDEARGLISGMLQQGYAFGYLLAT
AFARALVDT--TPHGWRPLFWFGACPPILIILFRLCLPETNAYRE---------RQALRQ
AQG-----------PGIA----------GT---------------------FISEGKV--
----ALRRHWLLLCYMVALMAGFNFMSHGSQDLYPTMLKNQYKFSPDAVTVTQVVANLGA
MTGGTLVGYSSQIFGRRLCILVMCVIGGALLYPYTYT-SSKAVIAAAF-FEQFCVQGAWG
VIPIHLMELSPGA--FRTFVVGTSYQLGNLASSASSTIEADLGENYPLPPL-VKNGKTTK
R---YEYGKVICIFMGAVYAYVILLTFIGPERR-------G---------------RDLS
VNADADA--AEAMHNR-Q-HHAAAGGHN---------GSGSDEEDKAVRKERETV-----
----
;no comment
01841Aureopullu
----------------------------MEKDYPHAEHQEGLPGTGETNEK---------
----------------------------------------------MSAGR---YLATRI
STL--------KPPM-----TKVRNPISLLRMLNTQQWLFFSVAFIAWTWDAFDFFTVSL
TVSDLAKDFGKTTKDITWGITLVLMFRSVGSIIFGIAADRYGRKWPFVVNNMLFIVLELG
TGFCQTYNQFLAVRALFGIAMGGLYGNAAATALEDVPDEARGIISGMLQQGYAFGYLLAV
VFARGLVNT--TPHGWRPLFWFGACPPVLIILFRLCLPETQAYRE---------RQAVRE
SGS-----------PSVG----------ST---------------------FIAEGKV--
----ALKRHWMLLTYMVLLMAGFNFMSHGSQDLYPTMLKNQYSFDANSVTITQVVANLGA
IAGGTTMGYCSTIFGRRLTIIVACVVGGSLLYPYTFT-SSKAVMAAAF-FEQFCVQGAWG
VIPIHLMELSPGA--FRTFVVGTSYQLGNLASSASSTIEAQIGEQFPLPPK-----GKVE
R---YQYGKVICIFLGCVYAYVIVLTLLGPEFK-------G---------------RDMS
VHNDEDT--AEALGQT-TYHEKRQDSEY-----------ADRIERA--------------
----
;no comment
80001Aureomelan
------------------------MDKTQAAHYEEDLPATGETTES--------------
----------------------------------------------MSVGR---YIATRV
STL--------KPPM-----TKVDNPIRLLRLLNKQQWLFFACSFIAWTWDAFDFFTVSL
TVSDLAKSFGKTTKDITWGITLVLMFRSVGAIGFGIAADRYGRKWPFVVNNLLFIVLELG
TGFCQTYKQFLAVRALFGIAMGGLYGNVAATALEDCPQEARGIISGMLQQGYAFGYLLAV
VFARGLVNT--TSHGWRPLFWFGACPPVLFILFRLCLPETQAYRE---------RQAVRE
SGS-----------PSLG----------GT---------------------FIAEGKI--
----ALKRHWLLLCYMVLLMAGFNFMSHGSQDLYPTMLKNQYRFDANAVTVTQVVANLGA
ICGGTIMGYCSTIFGRRLTIIVACVVGGALLYPYTFT-SSKAVMAAAF-FEQFCVQGAWG
VIPIHLMELSPGA--FRTFVVGTAYQLGNLASSASSTIEAQLGTQFPLPPV-----HKVE
R---YNYGKVICIFLGCVYAYVIVLTFVGPEFK-------G---------------RDMR
VIHDVDT--AEALHQN-A---YNEKRNM-----------SDADQIEHV------------
----
;no comment
17511Cladoyegre
---------------------MAHVGAHKENDAVARPHDNEVDRLSNRH-----------
----------------------------------------------MSPAK---YAATRI
TTL--------KPPM-----AKAPNPFTLLGMLNRQQWLFFLVAFLAWSWDAFDFFTVSL
TVSDLAETFGKTNTDITWGITLVLMFRSVGSTIFGIAADRYGRKWPFVINNILFIVLELG
TGFTQTYGQFLAVRALFGIAMGGLYGNAAATALEDCPEAARGIISGMLQQGYAFGYLLAT
AFSRGLVNT--TSHGWRPLFWFGACPPVLIIIFRLCLPETNTFRA---------RQAIRA
QQG-----------S-LA----------GT---------------------FISEGRV--
----ALKRHWLLLIYLVLLMAGFNFMSHGSQDLYPTMLTNQFKFSANAVTVTQVVANLGA
MTGGTVIGYCSQIFGRRFSIIFISIIGGALLYPYTFV-SSHAIIAAAF-FEQFCVQGAWG
VIPIHLMELSPGS--LRTFVVGTSYQLGNLASSASSTIESTIGERYPLAPLINKEGKSVK
R---YNYGKVICIFMGAVYAYVILLTFVGPEKR-------G---------------RSLD
VEHDSDM--AEVTHRDLRSQGDISGGLH-----GHGHGDGSSEDEKAMASEKV-------
----
;no comment
38291Bipolmaydi
---------------------------MADTKYEDAEQREY--VEPAPT-----------
----------------------------------------------MTAAR---YVATRI
PTL--------KPAR-----DKVANPIVLVRMLNLQQWLFFLVAFFAWTWDAFDFFTVSL
TIENLAETFGKTKADITWGITLVLMLRSVGSIIFGLAADRYGRKWPFIINNLLFIVLELG
TGFCSTYKEFLGVRALFGIAMGGLYGNAAATALEDCPDQARGLMSGMLQQGYAFGYLLAT
VFSRAFVDT--VGHGWRPLFWFGAGPPVLFIIFRLCLPETNAYRE---------RQRIRE
EQP-----------N-AA----------KA---------------------FVEEGKV--
----ALKRHWMLLVYLVLLMAGFNFMSHGSQDLYPTMLVNQYNFSANQVTVTQVVANLGA
MTGGTVVGYCSSIFGRRISIIVMCFLGGALLYPYTFT-SSDAVIAAAF-FEQFCVQGAWG
VIPIHLMELSPGS--FRTFVVGTSYQLGNLASSASSTIEATIGERFPLPPK-----GKES
R---YKYGLVICIFMGCVYAYVILLTAIGPEYR-------G---------------KDFD
AAADEDL--AIATGAD-AGKYETKKQVE------------DVESGSHA------------
----
;no comment
27931Leptomacul
----------------------------MDEKYASEERRDVVPVPK--------------
----------------------------------------------TSAGR---YLSTRL
ATL--------KPAH-----DKVANPITLLRLLNLQQWLFFLVAFFAWTWDAFDFFTVSL
TVENLAETFGKTKVDITWGITLVLMLRSVGSIVFGLAADRYGRKWTFIINNLLFIVLELA
TGFCVTYKEFLAVRALFGIAMGGLYGNAAATALEDCPEAARGLISGMLQQGYAFGYLLAT
VFARAFVDT--VGHEWRPLFWFGAGPPVLIIIFRICLPETLAYQE---------RQRLRE
EQP-----------N-AA----------KV---------------------FLEEGKV--
----ALKRHWLLLIYMVLLMAGFNFMSHGSQDLYPTMLTNQYNFSKNQVTVIQVMANVGA
MCGGTFVGYSSSIFGRRFSIVVMCILGGALLYPYTFT-SSNAVIAAAV-FEQFCVQGAWG
VVPIHLMELSPGS--FRTFVVGTSYQLGNLVSSASSTIEATIGEQFPLPPK-----GAVK
R---YKYGLVICILMGCVYASVILLTILGPEYR-------G---------------RDFD
VAADQDM--AAATGHV----KDVDDRDA-----------ENLEAGKSING----------
----
;no comment
07271Pyrenteres
----------------------------MADKYDNAEQREYVHPPTHN------------
----------------------------------------------MSVGR---YIATRI
PTL--------KPAH-----DKVANPLALLRMLNLQQWLFFLVAFFAWTWDAFDFFTVSL
TVSDLAETFGKTKTDITWGITLVLMLRSVGSIIFGLAADRYGRKWPFIVNNVLFIVLELG
TGFCSTYKEFLAVRALFGIAMGGLYGNAAATALEDCPEQARGIISGMLQQGYAFGYLLAT
VFSRAFVNT--VGHGWRPLFWFGAGPPVLIILFRLCLPETNAYLE---------RKRLRE
EEP-----------N-AA----------KV---------------------FVEEGKI--
----ALKRHWMVLVYLVLLMAGFNFMSHGSQDLYPTMLSNQYNFSPNQVTVTQVIANLGA
MCGGTIVGYSSSIFGRRICIIVMCVIGGALLYPYTFT-SSNAVIAAAF-FQQFCVQGAWG
VIPIHLMELSPGA--FRTFVVGTSYQLGNLASSASSTIEATIGEQFPLPPK-----EKTE
R---YKYGLVICIFMGCVYAYVILLTAIGPEDR-------G---------------KNFD
AAADEDL--AAVTGAD--------NKLG-----------GRHDREVETKAHV--------
----
;no comment
53781Pyrentriti
----------------------------MADKYDGAEEREYVHPPTHHK-----------
----------------------------------------------MSAGR---YIATRI
PTL--------KPAH-----DKVANPIALLRMLNLQQWLFFLVAFFAWTWDAFDFFTVSL
TVSDLAETFGKTKTDITWGITLVLMLRSVGSIIFGLAADRYGRKWPFIVNNLLFIVLELG
TGFCSTYKEFLAVRALFGIAMGGLYGNAAATALEDCPEQARGIISGMLQQGYAFGYLLAT
VFSRAFVNT--VGHGWRPLFWFGAGPPVLIILFRLCLPETKAYLE---------RKRLRE
EEP-----------N-AA----------KV---------------------FFEEGKV--
----ALKRHWMVLVYLVLLMAGFNFMSHGSQDLYPTMLSNQYNFSPNQVTVTQVVANLGA
MCGGTIVGYSSSIFGRRICIIVMCVIGGALLYPYTFT-SSNAVIAAAF-FQQFCVQGAWG
VIPIHLMELSPGA--FRTFVVGTSYQLGNLASSASSTIEATIGEQFPLPPK-----GKTE
R---YKYGLVICIFMGCVYAYVILLTAIGPEYR-------G---------------KNFD
AAADEDL--AVVTGAN--------DKLG-----------GRHDSEVEAKDHV--------
----
;no comment
46341Setosturci
---------------------------MADQKY-TAEQRDYVPASPS-------------
----------------------------------------------MTVGR---YMATRI
PTL--------KPAR-----DKVANPITLLRMLNLQQWLFFLVAFFAWTWDAFDFFTVSL
TIDNLAKTFGKTKADITWGITLVLMLRSVGSIIFGLAADRYGRKWPFIINNLLFIVLELG
TGFCSTYNEFLGVRALFGIAMGGLYGNAAATALEDCPEEARGIMSGILQQGYAFGYLLAT
VFARAFVDT--VGHGWRPLFWFGAGPPLLIILFRLCLPETNTYLE---------RQRIRE
EQP-----------N-AA----------KA---------------------FVQEGKV--
----ALKRHWLLLVYLVLLMAGFNFMSHGSQDLYPTMLKSQYNFSANQVTVTQVVANLGA
MAGGTIVGYSSSIFGRRISIIVMCVVGGALLYPYTFT-SSEAVIAAAF-FEQFCVQGAWG
VIPIHLMELSPGS--FRTFVVGTSYQLGNLASSASSTIEATIGERFPLPPK-----GGSS
R---YKYGLVICIFMGCVYAYVILLTALGPEYR-------G---------------RNFD
VAVDEDM--AVATGTE----GKYETQKQ-----------FEDIEARQR------------
----
;no comment
41141Macrophase
---------------------------MSTEKYDAERAEIVTEHSPSNP-----------
------------------------------VVGSGIAANPDEH---MSIGR---YVATRI
PTL--------KPPM-----AKAPNPFKLLGLLNTQQWLFFLVAFVAWSWDAFDFFTVSL
TVEELAEEFGKSKKDITWGITLVLMLRSIGSIIFGIAADRWGRKWPFVVNNVLFIILELG
TGFCNTYEQFLGVRALFGIAMGGLYGNAAATALEDCPEQARGIVSGMLQQGYAFGYLLAT
VFARALVNT--TSHGWRPLFWFGACPPVLIIIFRLCLPETQAYRE---------REKVRE
AGH-----------N-VS----------KT---------------------FIAEGKV--
----ALKKHWLLLIYMVLLMAGFNFMSHGSQDLYPTMLENQYNFSADAVTVTQVVANLGA
MTGGTVIGYCSQIFGRRFSIIFICVIGGALLYPYTFV-TDTRIIAPAF-FEQFCVQGAWG
VIPIHLMELSPGS--FRTFVVGTSYQLGNLVSSASSTIEATIGERFPLPPK-----GKTA
R---YEYGKVICIFMGCVYAYVILLTLIGPEYR-------G---------------RDFD
VAHDSDM--EEAANVD---HEGIERIVH------PGATHTDSDEGKQGAATREVV-----
----
;no comment
20431Neofuparvu
----------------------MSAEKYSTEQAEDVFDRSPNRVAGTSG-----------
------------------------------A------AQPDEH---MSVGR---YVATRI
PTL--------KPPM-----AKAPNPFKLLALLNTQQWLFFLVAFFAWSWDAFDFFTVSL
TVEDLAEQFDKSKKDITWGITLVLMLRSVGAIIFGVAADRWGRKWPFVVNNLLFIVLELG
TGFCNTYKQFLGVRALFGIAMGGLYGNAAATALEDCPPQARGIVSGMLQQGYAFGYLLAT
VFARGLVNT--TSHGWRPLFWFGACPPVLIIIFRLCLPETQAYRE---------REAVRE
AGH-----------N-VG----------KT---------------------FIAEGKV--
----ALKKHWLLLIYMVLLMAGFNFMSHGSQDLYPTMLENQYNFSADAVTVTQVVANLGA
MTGGTVIGYCSQIFGRRFSIIVICVLGGALLYPYTFV-SDTKIIAPAF-FEQFCVQGAWG
VIPIHLMELSPGS--FRTFVVGTSYQLGNLVSSASSTIEATIGERFPLPPK-----GKTA
R---YEYGKVICIFMGCVYAYVILLTLVGPEYR-------G---------------RDFD
VAHDSDM--EEAANVD-H--EGIERIVH----PGANATQSDDGKGTAMKEVV--------
----
;no comment
56271Sphaemusiv
----------------------------MAEKYDFDHAVEREDASLPNTG----------
--------------------------------------EPVVS---MSIGR---YFATRF
STL--------KPPM-----DRLENPIALLRLLNLKQWLFFLCAFIAWTWDAFDFFTVSL
TVSDLAEQFDKSKKDITWGITLVLMFRSVGAITFGLASDRYGRKWPFVVNNLLFIVLEIG
TGFCNTYDQFLAVRALFGIAMGGLYGNVAAMALEDCPEKARGIISGMLQQGYAFGYLLAT
VFARALVNT--TPHGWRPLFWFGGAVPVLIIAFRLCLGETEAYEE---------RMRVRE
GSQ-----------N-VG----------KT---------------------FMKEGQV--
----ALKKHWILLVYMVLLMAGFNFMSHGSQDLYPTMLSNQYNFSADAVTVTQVVANLGA
IAGGTTIGYLSQSLGRRFSIIFVSIVGGALLYPYSFV-GNEKVMVAAF-FEQFCVQGAWG
VIPIHLMELSPGS--LRAFVVGTSYQLGNLVSSASSTIEATIGERFPLEPK-IVKGKPVE
R---YAYGKVICIFLGCVYAYVILLTFLGPEMR-------G---------------RSML
ARTDEDL--AEAAGQD-A-MDTVQHGKA-----------FRNASTLSEKNEHV-------
----
;no comment
91631Zymostriti
------------------------------------------------------------
----------------------------------------------MSVGK---YLATRI
SSL--------KPPM-----DKVENPFKLLCLLNRKQWKFFLCSFFAWTWDAFDFFTVSL
TVTDLAETFGKTKKDITWGITLVLMFRSVGAITFGLASDRYGRKWPFVVNNILFIVLEMG
TGFCNTYKQFLAVRALFGIAMGGLYGNVAAMALEDCPQKARGIISGMLQQGYAFGYLLAT
VFARAFVNT--TPHGWRPLYWFGSAVPVLIIIFRLFLGETDAYNE---------RVRIRE
SGD-----------N-IG----------KT---------------------FVKEGKI--
----ALKKHWTLLIYMVLLMAGFNFMSHGSQDLYPTMLTNQYNFSPNAVTVTQVVANLGA
ITGGTTIGYLSQTFGRRFSIIVVCILGGALLYPYSFV-SNERIMAAAF-FEQFCVQGAWG
VIPIHLMELSPGS--LRAFVVGTSYQLGNLASSASSTIEATIGEKFPLPPKIEANGKKVP
R---DEYGKVICIFMACVFVYVILLTLLGPERR-------G---------------RSLD
AADDEDL--AEAAGPD-----AVEKARH-----------GAIREGSDSDEAKVGGEFNAR
RDSQ
;no comment
05391Debarhanse
-------------------MGPSRLDNEEAASFQSDYVPSMVIREHNKH-----------
-------------------------------------IIQPPNFSSHSISK---YFRTRI
PSMFLTGDEIDQFTW-----NDVFNPFSSLKEMNSRQWNFFLVGFAGWTWDAFDFFLVSL
NVSSIAKDLDRTVKDITWGITLVLMLRSVGAIIFGLWGDRYGRKWPYITNMFLLVILQIA
CGFVKDYNSFLGVRALFGIAMGGMFGNCAACALDDAPKKTRGFLSGFFQQGYAFGYLLVV
IFQRAITDN--SKYSWRALFWFSAGPAVIFMVWRFFLPETDTFLR---------QKQRLY
ENN---------EKK-KS----------KV-------FE------------FSQEGKK--
----AVKSYWLVLLYTVFLMSGFNFMSHGSQDLYPTLLSKQYEFSSDRSTVTNAVANLGA
ITGGLILGHMSTFIGRRLAIVVGCVLGGAMIYPWAFI-KGSGINAGAF-FLQAGVQGAWG
VVPIHLSELSPPQ--FRSFVTGLSYQLGNLCSSASSTIESTIGERFPIHRE-----GEED
I---YDYAKVMSIFMGCVFAYLIIVTVFGPENR-------G---------------ADLG
IERDEIL-DEDDVHDV-T-QKSIDSIEQ-----------YKPENNEKKPAIIHVE-----
----
;no comment
50721Dactyhapto
-------------------------------------MPFK-------------------
----------------------------------------------MGVGE---YLRTRV
TTL--------APTF-----DPAPNPIKVLGSLTKSNWLNFAVAFLGWTWDAFDFFTVSL
VVTDLAEEFGKKNSDITWGITLVLMLRSVGAITFGLASDRYGRKWPYIINNVLFIVFELA
TGFVNTYSQFLGVRACFGIAMGGLYGNVAATALEDLPPAARGIVSGMLQQGYAFGYLLAV
VFARAFVNT--TSHGWRPLFWFGACPPVLLIIFRYFLPETEAFQK---------RMELRK
QGR----------DIGVE----------KV---------------------FIQEGKI--
----ALRKYWLMLIYLVLLMAGFNFMSHGSQDLYPTMLQNQLGFSHDRVTVTQVVANLGA
LTGGTVVGYCSQIFGRRFSIVVMCILGGALLYPYGFL-RSNSIMAAAF-FEQFAVQGAWG
VIPIHLMELSPGS--FRTFVVGTSYQLGNLVSSASSTIEAKLGEKWPLPPT----ASGVQ
R---YDYGKVMVIFMGAVFAYVMLLTFIGPERK-------N---------------R--D
MSADDGT--EEAAGVH-R-GSDLEEAHE--------KAIYEEKEGIRDDSPQRAN-----
----
;no comment
29221Arthroligo
-------------------------------------MPSK-------------------
----------------------------------------------MSIGE---YLRTRV
TTL--------APRV-----DPAPNPIKVLASLSRSNWLNFAVAFLGWTWDAFDFFTVSL
VVTDLAKEFNKKNSDITWGITLVLMLRSVGAITFGLASDRYGRKWPYIINNVLFIVFELA
TGFVNTYSQFLGVRACFGIAMGGLYGNVAATALEDLPPAARGIVSGMLQQGYAFGYLLAV
VFARAFVNT--TSHGWRPLFWFGACPPVLLIIFRYFLPETEAFQR---------RMELRK
AGG----------DIGVE----------KV---------------------FIQEGKV--
----ALRKYWLTLIYLVLLMAGFNFMSHGSQDLYPTMLQNQLGFGHDRVTVTQVVANLGA
ITGGTIVGYSSQIFGRRISIIAMCILGGALLYPYGFL-RSNGIMAAAF-FEQFAVQGAWG
VIPIHLMELSPSS--FRTFVVGTSYQLGNLVSSASSTIEATLGEKWPLPPT----KDGTK
R---YDYGKVMVIFMGAVFAYVLLLTFIGPERK-------N---------------R--D
MLQEDGL--EDVVGDG-K-GDDLEEGGE--------KVGFDEKEGIRQRT----------
----
;no comment
70311Candialbic
-----------------------MTAADTHSITSADVQEHNRHIIRPPK-----------
----------------------------------------------FTWPAIRKYAITRV
TSLWVGWDELKQYSW-----HEVLNPFEPLVEMNLHQWNFFFLGFWAWTWDALDFFVTSL
NVSNIAEDLDSTVKDVSWGITLVLMLRTVGALIFGAIGDTYGRKWPYIINLSCLMVIQIG
TGFVTTFQQFLGLRALFGVAMGGLFGICAAEALGDAPKKARGVLSGIFQEGYAFGYLLAV
VFRRAIADT--TEKTWRSVFWFSAGPPIILIIWRFINPETDSYQ----------RQKERF
DQG-------AVQKNSKA----------AE---------------------FKSQAKK--
----ALNQYWLIIVYLIFLMAGFNFSSHGSQDLYPTMLTKQYHYGKDKSTVVNVCANLGA
LAGGIVIAHLSTFIGRRTAILIGNVIAGIMIYFWAFH----PMWITAF-FMQFGIQGSWS
VVPIHLSELSPPH--FRSFVSGVSYQLGNLVSSASSTIEATIEEQI--------------
----HDYGKTMAIFIGAVLAYLMFVVFIGPENR-------G---------------AELG
VERDDEYSAYDSDRED-RGDSDLEEGNI-----------TQKTLEKPEVEHKE-------
----
;no comment
08791Sacchcerev
------MSSSITDEKISGEQQQPAGRKLYYNTSTFAEPPLVDEEGNPINYEPEVYNPDHE
KLYHNPSLTAQPIQDTRDDELLERVYSQDQGVEYEEDEEDKPNLSAASIKS---YALTRF
TSL----LHIHEFSW------ENVNPIPELRKMTWQNWNYFFMGYFAWLSAAWAFFCVSV
SVAPLAELYDRPTKDITWGLGLVLFVRSAGAVIFGLWTDKSSRKWPYITCLFLFVIAQLC
TPWCDTYEKFLGVRWITGIAMGGIYGCASATAIEDAPVKARSFLSGLFFSAYAMGFIFAI
IFYRAFAYF--RDDGWKILFWFSIFLPILLIFWRLLWPETKYFTKVLKARKLILSDAVKA
NGG-----------EPLP----------KA---------------------NFKQKMV--
SMKRTVQKYWLLFAYLVVLLVGPNYLTHASQDLLPTMLRAQLGLSKDAVTVIVVVTNIGA
ICGGMIFGQFMEVTGRRLGLLIACTMGGCFTYPAFMLRSEKAILGAGF-MLYFCVFGVWG
ILPIHLAELAPAD--ARALVAGLSYQLGNLASAAASTIETQLADRYPLERD---ASGAVI
K---EDYAKVMAILTGSVFIFTFACVFVGHEKF-------H---------------RDLS
SPVMKKY-INQVEEYE-ADGLSISDIVEQKTECASVKMIDSNVSKTYEEHIETV------
----
;no comment
13521_lact
-------------MNNNNITPESDSMKSNDNDQTNDYMPDVADFDHTQTNTNEIARAISH
PGSVLSRVASYVSRKDRYVDENGNEVWQDDEVSILMEEDETPD---FTWKNIRHYAITRF
TTL----TELHRVSM------ENINPIPELRKMTLHNWNYFFMGYAAWLCAAWAFFAVSV
STAPLATLYGKETKDISWGLSLVLFVRSAGAIIFGIWTDNYSRKWPYITCLGLFLICQLC
TPWAKTYTQFLGVRWISGIAMGGIYACASATAIEDAPVKARSFLSGLFFTAYAMGFIFAI
IFYRAFLNV-NGENYWKVQFWFSIWLPAVLILWRLVWPETKYFTKVLKA-----RQLMRD
DAI-----------AKNG----------GQPLPKLSFKQ------------KFANVKK--
----TVSKYWLLFGYLILLLVGPNYLTHASQDLFPTMLRAQLRFSEDAVTVAIVVVCLGS
IAGGMFFGQLMEITGRRVGLLLALIMAGCFTYPAFMLKTSSAVLGAGF-MLWFSILGVWG
VLPIHLSELSPPE--ARALVSGLAYQLGNLASAASVVIENDLADLYPIEWN---SAVKVT
N---KDYSKVMAILTGSSVIFTFVLVFVGHEKF-------H---------------RDLS
SPHLKSYIERVDQTEEVAAMTGSTAN---------SISSKPSDDQLEKVSV---------
----
;no comment
55371_hypo
------------------MAAESIVSRDESIASLEKAEGRITYLKPQSR-----------
----------------------------------------------ITWSDAKKYLATRI
PTLFPTKASIREARK-----EYPINPFPALRSMNWLQTQYFIVGFLAWTWDALDFFAVSL
NMTNLAKDLDRPVKDISHAITLVLLLRVIGALIFGYLGDRYGRKYSFVLTMALIIVIQIG
TGFVNSFSAFLGCRAIFGIIMGSVFGVASATALENAPNKAKSILSGIFQEGYAFGYLLGV
VFQRAIVDN--SPHGWRAIFWFSAGPPVLFIAWRLMLPESQHYVE---------RVRLEK
LEN-------------DG----------KS-------Q-------------FWKNAKL--
----ACSQYWLSMIYLVLLMAGFNFSSHGSQDLFPTMLTSQYQFSADASTVTNSVANLGA
IAGGIIVAHASSFFGRRFSIIVCCIGGGAMLYPWGFVANKSGINASVF-FLQFFVQGAWG
IVPIHLTELAPTE--FRALITGVAYQLGNMISSASSTIEASIGERFPLEGR-------ED
A---YDYGKVMCIFMGCVFAYLLIVTVLGPENK-------G---------------GELR
LSTTGTE--QDDEESQ-N-NISFEEIVA--------AGPVSDLNFKQEIQHKERV-----
----
;no comment
15182_DEHA
-----------------------------MNYTKEDGSPNLTK-----------------
----------------------------------------------SNIIH---YFKTRP
STLFDIPFFKTDKKV-----WQVLNPIPGLKEMSLSDWNYYFLGWTAWTIDAIDFFCVSA
AAPEIAATLGVDIVDITWGMTLVLMLRSVGALIFGIASDYYGRKWPFIVNLFIFVVLEIA
TGFVKTYKEFLAVRAIFGIAMGGMYGNAAATAIENQPIAARSILSGLFLPAYNFGYALAV
IFFRAFENTYKPGEGWRSLFWFSAGLPLIVIIWRMFFPESAHFLRL--------KTQRRL
EAK-------------ND---IE----------------------------QLKTKKVKQ
NIFTMIKTEGLMFVYLVLFAAGIHFTSHGSADLYPTFLVKQHDIGSDRKTVTMVVCNLGA
VAGGIFFGQMTELLGRRLCVVVCMLTSGAFIYPAFLS-NDINVLTAGFFFVNFGIAGAAG
VVPLHTFELFKKE--NRVILSGLVYQLGNLATSGSATIEAELGTRFPLNKP-----GFSD
A---YNYGKVMGIFCGAVFAYVAVVIFLGPERF-------H---------------QDL-
SSNRNEL--HEIDEAK-E--------------------SSDVSVIEEETMIIQKQ-----
----
;no comment
10981_YALI
----------------------------------MPITVSQEVTETAPE-----------
----------------------------------------------VSWAATKTYLGSRV
STL--------KPPKLSAQEKRCLNPIYVLRQLGKKQWLFFSVAILGWIWDAFDYFSVSQ
TATEIAKDLDMSVADITWGLSIVLMLRSIGAIIFGLASDRFGRKWPFIVNIAIFSILELG
TGFVQTYTQFLALRALFGIAMGGMFGNAAATALEDCPPEARGLISGFLQAGYDIGNLLCV
IFTRAIVPN--SKHGWRALFWFGAGPPILIMVFRAFLPETDTYIA---------SRINKE
DNS-----------T-VE----------IDPETGLHMQPAQKVGTWASIVIFIKGVGH--
----TLKVHWLMFTYLVVMMAGFNFMAHGSQDLYPTLLKNQLKFSIDRSTVTNAVATLGA
LSGQVTIGHLSNVFGRRLSVIISCVIGGALIYPWAFSGGGAGINASVF-FLQFFV-GCWG
IVPIHLSELTPPA--LRTSLVGVAYQLGNLASAASSTIEAKIGERFPILDE-----HGNH
LPEEYDYGKVMAIFMGCVFAFTMIVMFLGPEKR-------G---------------SDLC
APQYEVT-DAQTAAGD-EKFEDKEKV-------------EEVAIERIDTNLTR-------
----
;no comment
18711_YALI
------------------------------MDLDNLPAPD--------------------
----------------------------------------------LSWKSIKHYLATRV
TTL--------KPPKLSAEEKKHINPIPALRTLNKKQWLFVLCGLAGWTWDSFDFFSVSL
VASDIAKDLNVSVTDITWGITLVLMLRSVGAIIFGVASDRYGRKWPFIFNCVLFIVLELG
TGFVQTYKQFLGVRALFGIAMGGIYGNAAATALEDCPPEARGVISGLLQEGYALGYLLCV
IFTRAIADT--SPHGWRALFWFGSGPPVLIIIFRFFLPETDTYIQ---------SKQNAE
ALG-------------VE----------KH---------------------FWLGIKT--
----TFKTYWLMFIYLVVLMAGFNFMSHGSQDLYPTMLKVQLGFSPDRSTVTNCVANLGA
IAGGVIIGHFSSVLGRRLSIMISCILGGAMIYPWAFV-TNSGINAGVF-FLQFFVQGAWG
VIPIHLTELCPPA--LRSSLVGLAYQLGNLASSASSTIEAQIGTQFPIKDD-----NGVD
RPGVYNYSLVMCIFIACVFTFVFVVTFLGPENR-------M---------------AEMV
AHEHVEY-TKEMSDDE-E--KGVQETVE----------VVERVDTNATK-----------
----
;no comment
20901_YALI
---------------------------MDLDNYPPPD-----------------------
----------------------------------------------LSWSNIKHYLGTRI
STL--------KPPKLTEAEKKHMNPIPALRLLNKKQWLFVGVALAGWTWDAFDFFSVGV
VATQIAEDLNVTVKDVTWGITLVLMLRAVGAVLFGVASDRYGRKWPFIFNNFLFVVLELG
TGFVQTYQQFLGVRALFGIAMGGLYGNAAATALEDCPPEARGFISGLFQKGYGVGYLLCV
VFARAIADT--SPYGWRALFWFGACPPVLIMIFRFFLPETDTYIQ---------SKKNAE
AEG-------------VE----------KQ---------------------FWQGVKT--
----TFKSYWLMFFYLVLFMTGFNFLSHGSQDLYPTMLRAQLGFDKDQFTITNSVASLGS
IFGGMVIGHASFILGRRLTILLACILGAACIYPWAFV-TGPGINAGVF-FLQFFAQGAWG
VVPIHLTELSPPA--LRSSMIGIAYQLGNLASSGSSTIQATIGTQFPLRDE-----NGKI
RPGVYNYSLVMAIFIACVFVFLFVVTLLGPERRHAEMIAGG---------------AGHR
SESDEKI-YDEEKGAA-VNVEQVESPASTPERSASPLPTTEVNHTSETLPGSQK------
----
;no comment
30581_YALI
------------------------------MNFDNFPAPDLSP-----------------
----------------------------------------------KNIKR---YLVTRV
TSL--------KPPKLTVEEKKHINPIPALRLLNRKQWLFVAVGFCGWAWDSFDFFSVSL
VASEIAESLHVSVTSITWGITLVLMLRSVGAVIFGMLSDRFGRKWPFITNCVLFIVLELG
TGFVQTYKQFLAVRALFGIAMGGIYGMAAATALEDCPVQARGVISGLLQEGYAFGYLLCV
VFTRAIADT--SPFGWRALFWFGSGPPVLIIIFRLCLPETDTYLL---------SKKNAA
EAE-----------G-IE----------KN---------------------FWRGIKM--
----TFKTYWLMFAYLVVLMGGFNFMSHGSQDLYPTMLKKQLGFSEDRSTVTNCVANFGA
IAGGLVVGHASSFFGRRLCIMISCVIGGALIYPWAFV-TNSGINAGVF-FLQFFVQGAWG
VIPIHLTELAPPV--LRSSMVGVAYQLGNLASSASSTIEATIGETFPLYDK-----FGNE
KPGVYNYSLVMAILMGCVFFFVLCVTFLGPENRQAEMISGG---------------SEQD
NAYERKL--EEMEDEE-K-G-------------------VTENIERRSSSDTR-------
----
;no comment
32391_YALI
-----------------------------------MTQSYEVGNLPPPD-----------
----------------------------------------------LSWRSVKRYLASRV
TTL--------KPQPLSDSQKRLLNPIPTLRLLTFKQWMFVLVAFWGWTWDAFDFFSVSL
VASEIAETLQVSVTDITWGITLVLMLRSIGAVVFGVLSDKYGRKWPFISNLVLFIVLELG
TGFVTTYKQFLAVRALFGIAMGGIYGMAAATALEDCPVDARGLVSGILQEGYALGYLLCV
VFTRALVYT--TPHGWRSLFWFGAGPPVLIIIFRMALPETDTYIQ---------SKHNEA
VLD-------------TG----------KN---------------------FFVGLKT--
----TFSTYWLTFIYLVILMSGFNFMSHGSQDLYPTRLKNQLEFSPDASTVTNCVANLGA
IAGGIFMGHISSFAGRRLCIMISCVVGGALIYPWAFVSSNAGINAGVF-FLQFCVAGAWG
IIPIHLTELAPPA--LRSSLVGLAYQLGNLASSASSTIEAKIGERFPLTDA-----HGNA
RPGVYDYSLVMAILMGCVFFFVLVCTFLGPENR-------N---------------AEMV
V--------GELVGPE-T-KLVEDEAME---------VYGERRSEQTTVGSVH-------
----
;no comment
47061_YALI
-------------------------------MEAPNLSP---------------------
----------------------------------------------ASIRR---YFATRL
PTL--------IPQKLTPEEKKLLNPFPALALINKKTWLFIACAFCGWTWDAFDFFSVGL
VAPEIAKSLNRSVTDITWGITLVLMLRSIGAVVFGIASDRYGRKWPFIVNLLCFIALELG
SGFVQTYKQFLGVRAIYGIAMGGLYGNAAATALEDCPPQARGIISGFLQSGYALGYLLCV
VFTRAIADT--SPYGWRALFWFGSGPPVLFIIFRYFLPETETYLA---------SKASQE
EAG-------------IE----------KK---------------------FWNGIKV--
----TFKNYWLMFIYLVILMAGFNFMSHGSQDLYPTMLKNQRHFSADRSTVTNCVANFGA
IAGGMLIGHFSTALGRRLSIMISCVIGGALIYPWAFVGNSAGTNAGVF-FLQFFVQGAWG
VVPIHLSELSPPE--LRSSMVGIAYQMGNLASSASSTIESKIGERFPLKNA-----KGEF
EKGFYDYGKVMAIFMGCVFGFVLIVTFVGPENR-------GATMLTEDAQMMVDAEHRLD
AEEKGDF--ENLERVD-SEGKQMDNFVE------------EVAEPEGVYTGSHPPQYDSP
YESK
;no comment
11182_DEHA
-------------------------MTNTMEYIKEDGKPNLSK-----------------
----------------------------------------------ESILD---YLKTRA
TTLFDIPMLKDKTPV-----WEKLNPVPGLSEMTLTNWSFYGLGFFAWTVDSMDFFCVSA
AASEMALTLGVSIEDITWGVTLVLMLRSVGAIIFGVVSDHYGRKWPFIACCLLFVILEIG
TGFVKTYEQFLGVRALFGIAMGGMYGNAAATALEDQPQKARSILSGLFLPGYNFGYLLAV
VFFRAFENTYKEGEGWRSLFWFSSGLPLILICWRLCHGESAAFIRL--------KQKRRV
EAR-----------DDLE-----HRNPMKK---------------------LNSQISS--
----VFKTEWLMFVYLVVLMSGYNFMSHGSQDLYPTLLVKQHNVGPDRKTVLMVIVNLGA
MAGGLFFGQMTELLGRRFTIIICCIMGGAFIYPSFFS-NDLNTMTGGYFFLCFATMGAWG
VAPLHLMELVNKD--NRVFLSGIVYQLGNLASSASSTIEAQIGTRFPLDKD----DPTSD
A---YDYGKVMGIFCGAVYAFMIVAIFFGPERF-------H---------------REL-
IAPDDEI--EEVNDAD-D---------------------YSSNNSISQQKFEVSHKD---
----
;no comment
93751SHS
-------------MEEKARADHISITNSNELNYDDYSNSYKNQPELDDEL----------
-------------------------------------FNEKPDLSLSSISR---YFATRL
TTLLDLPLYHTHKKW-----YEVINPIPGLKSMSKSDWNFYCLGFFAWALDAMDFFCVSV
AAPEIANTLNISVTDVTWGVTLVLMLRSVGAVIFGIASDYFGRKWTYISIVTLFVVVEVG
TGFVQTYQQFLGVRAIFGILMGAMYPIAMVTALEGQPIAARSVLSGLFLPGYCFGYIMAM
VWYRAFAGTYKEGEGWRSLIWFSGGLSLILIVWRLFTPESPDYIKMKIKKEKFNQQQRLK
EQN-----------GGVAVKEKK----------------------------FWQKIDK--
SILVTFKTEWLIFSYLVLLYAGWNFTTHGSQDLYVTMITKQYHVGLDKKTVIIVVSNIGG
IIGGIIMGQASELLGRRLTVVISIVCAGAFLYPSFFN-PDRNW--PAYIFLNAFVFGSFS
VGPAYLLELVNST--HRTLLSGVAYQLGNLVSSASATIEAKIGERFPLKDQ-----PGM-
----FDYGKVMCIFCGAIFAYMIFIIFLGPERF-------H---------------RDLQ
IHDTDEI--EELQQDS-----------------------SSNNESVKERV----------
----
;no comment
04381_carb
----------------------------MSTSHNEPAEPIPDGIIATAK-----------
----------------------------------------------QSFGD---LFRWKQ
RVVVTNESGETHAEW--QAPEPIQNPISLLMQLGARDWLFFLVGFFAWTADAFDFHALSI
QTVKLSKYYNRSKTDISTAITLTLLLRSVGAAFFGLAGDRFGRKWPMVINMIVLGILQIA
TIYSRTFQQFLAVRSLFGLFMGGVYGNAIAMALEHCPVNARGLMSGILQQGYSVGYVLAA
CANLGVGGS---TESWKTVFWIAAGASIGVGLVRICFPESKQFLE---------AKKAGK
KAA-------------DP----------GA---------------------FWRETKQ--
----MLGKEWKMCIYCIFLMTWFNYYSHTSQDSYTTFMLTQKEMRNAGASRASILMKTGA
CVGGTIVGYLSQFVGRRRAIIISALLSGILIPAWILPQGEQSLSASGF-FMQFFVQGAWG
VIPIHLNELSPPA--FRSSFPGITYQLGNMISSPSAQIVNAIAEKTMITAP-----SGHR
V---PAYGPVMGVATAIIAMGIVFTTAFGPEKR-------G---------------RRFE
TAVAG----LQSARSE-K-EIDLEEGLD-----------DKAAEKRVEEVGKL-------
----
;no comment
79971_carb
-----------------------------MNTANEPVEPLADGILATAK-----------
----------------------------------------------QAWGD---LFRWKQ
RVVVTNEDGETRTEW--QAPDRLQNPISLFSQLSARDWLFFLVGLVAWTADAFDFHALSI
QTVKLSKYYGRSKTDVSTAITLTLLLRSVGAALFGLAGDKFGRKWPMVLNMTVLGVLQIA
TIYSHTFQQFLAVRSLFGLFMGGVYGNAIAMALEHCPVSARGLMSGILQQGYSLGYVLAA
CANLGVGGA---TDSWKTVFWIAAGISLGVGVIRIFFPESKQFIE---------AKKAGR
VSS-------------DP----------GA---------------------FWRETKQ--
----MLAQEWKMCIYCVILMTWFNYYSHTSQDSYTTFMLTQKDLNNAAASRASILMKTGA
CVGGTIIGYLSQFFGRRRAIIISALISGILIPAWILPEGERALSVTGF-FIQFFIQGAWG
VIPIHLNELSPPA--FRSSFPGITYQVGNMISSPSAQIVNAIAEKTFVTSS-----SGNP
A---PAYGPVMGVATAIIATGIAVTTAFGPEKR-------G---------------RHFE
TAVAGAQ-DADAIALQ-K-EIKLEEGVK-----------GDNKTVIEDVEKV--------
----
;no comment
50531_hypo
-----------------------------MSTFNEPADPIAQGVLPTAK-----------
----------------------------------------------QSWSD---LFKWKQ
RVVVYNESGETTTEW--QTPPKLKNPFSLMAQLTAMNWVFFIVGLAAWTADAFDFHALSI
QTVKLSKYYGVTKTDISEAITLTLLLRSVGAAAFGFAGDKWGRKWPMVANMIILGLLQIA
TIYSTTFNQFLAVRSLFGLFMGGVYGNAVAMALENCPTEARGLMSGILQQGYSMGYVFAA
CANLGVGGA---VETWKTVFWIAAGLSIGVGLIRCLFPESKQFLE---------NKKNKE
ATA--------------P----------GA---------------------FWQETKL--
----MLAQQWKMCIYCIILMTWFNYYSHTSQDSYTTFMLTQKGLNNDGASRASILMKTGA
CVGGTIIGYLSQFVGRRRAIVVAALISACLIPAWILPTGEGSLSASGF-MMQFFVQGAWG
VIPIHLNELAPPA--YRSTFPGLTYQLGNMISSPSAQIVNAIAESNFVTGA-----KGKR
V---EAYGPVMGIATAIIALGIAITTAFGPEKR-------G---------------RSFE
IPASVDM--TQTKDIE-EGRDSMDKHPV-----------NEERIERTETR----------
----
;no comment
50011_hypo
--------------------------MVKQPSAGEPAGPVVKGVIPTAK-----------
----------------------------------------------QALSD---LFIWKQ
RVVITNEHGEETTEW--RDPDPIKNPISLMAQLSGKDWIFFLVGFCAWTADAFDFHALSI
QTKKLSVYYDTSKTSITTAITLTLLLRSVGAAMFGLAGDKWGRKWPMVFNMIILGVLQIA
TIYSTTFQQFLAVRSLFGLFMGGVYGNAIAMALESCPSNARGLMSGILQQGYSFGYVLAA
CANLGVGGS---TESWKTVFWIAAGISIAVGIIRIFFPESQQFLE---------ARAKGK
KSS-------------TP----------GA---------------------FWADCKK--
----MLIAEWKMCVYCCFLMTWFNYYSHTSQDSYTTFMLEQKELNNSAASRASILMKTGA
CVGGTIIGYLSQFVGRRRAIIVSAFMSALMIPAWILPTTERGLSASGF-FIQFFVQGAWG
VIPIHLNELSPPA--FRSSFPGVTYQIGNMISSPSAQIVNAIAEKTFVTLK-----NGDK
V---EAYGPVMGVATAIIALGIMFTTMFGPEKR-------G---------------RAFE
HAVAGVH--DENLPQH-Q-KKDIETASV-----------EQVEMDERNKNKEEA------
----
;no comment
47381_lact
------------------------MAQDNRPRHTEPADDLAKGVVATAR-----------
----------------------------------------------QSWRD---LFVWKQ
RVVITNGYGETRCEW--HEPDRFQNPISLFAQLSARDWLFFIVGWLAWTADAFDFHALSI
QTVKLSKYYGRSKTDITTAITLTLLLRSVGAAVFGLAGDKWGRKWPMVFNMLVLGALQIA
TIYSTKFTTFLAVRSMFGLFMGGVYGNAIAMALEQCPSNARGLMSGILQQGYSMGYVLAA
CANLGVGGA---TDSWKTVFWIGAGLSIGVGLLRILFPESQQFLE---------AKKAGK
KAS-------------SP----------GS---------------------FWRETRT--
----MLAKEWKMCVYCVILMTWFNYYSHTSQDSYTTFMLEQKMLDNAGASRASILMKAGA
VVGGTIIGYISQFVGRRRTMMVAALMSALLIPAWILPEGERALSATGF-FMQFFVQGAWG
VIPIHLNELSPPA--FRSSFPGVTYQVGNMISSPSAQIVNAISEKMFVTVK-----GGKK
A---EAYGPTMGIATAIIATGIFVTVMFGPERR-------G---------------RNFD
---------GVVAGVA-Q-SDSDSKIVD---------EPMDEEKAGVELAEKR-------
----
;no comment
16631_majo
----------------------------MSTSTAQPADPVAKGVLATAK-----------
----------------------------------------------QAWKD---LFIWRQ
RTVVVSPTGETHTEW--QDPDPIKNPISLMAQLSPRDWLFFLCGFCAWTADAFDFHALSI
QTTKLAKYYDRSKTDITTAITLTLLLRSVGAACFGLAGDKYGRKWPMVANMIILGLLQIA
TIYSKTFQQFLAVRSLFGLFMGGVYGNAIAMALEHCPSNARGLMSGILQQGYSFGYVLAA
CANLGVGGG---VETWKTVFWIAAGISIAVGLVRIAFPESQQFLE---------AKAHGK
KSA-------------SP----------GA---------------------FWRETKK--
----MLAQEWKMCVYCIILMTWFNYYSHTSQDSYTTFMIAQKEMENAGASRASILMKAGA
CVGGTIIGYLSQFVGRRRAIIVSALISACLIPAWILPQGERSLSASGF-FMQFFVQGAWG
VIPIHLNELSPPA--FRSSFPGITYQLGNMISSPSAQIVNAISEKTFVTAP-----SGHS
V---EAYGPVMGIATAIIAMGIVVTTMFGPERR-------G---------------RSFE
HAVAGVQ--GEAVETK-E-IDDHDEEKGS----------IRASNVEDTRKE---------
----
;no comment
68691_Gene
-----------------------------MASSNERADPIPDGMLATAR-----------
----------------------------------------------QSIGD---LFIWKQ
RVEVTNEHGESYAEW--QSPEPIKNPFSLMAQLSARDWVFFLVGLAAWTADAFDFHALSI
QTVKLAKYYDKSKTDITTAITLTLLLRSIGAAFFGLAGDKYGRKWPMVLNMIILGILQIA
TIYSKTFQQFLAVRSLFGLFMGGVYGNAISMALEHCPVNARGLMSGILQQGYSLGYVFAA
CANLGVGGG---TDTWKTVFWIAAGISIAIGLIRICFPESQSFIE---------ARKSGK
RTM-------------NA----------GE---------------------FWRETVS--
----MLGKEWRMCIYCVILMTWFNFYSHTSQDSYTTFMLTAKELDNEGASRASILMKTGA
CVGGTIIGYLSQFFGRRRAIIVAALASGVLIPAWILPEGERSLSVTGF-FMQFFIQGAWG
VIPVHLAELSPPA--FRSSFTGLTYQIGNMISSPSSQIINAVSESTFITST-----TGHR
V---EAYGPVMAVATAIIALGIMITTAIGPEKR-------G---------------RRFE
SVVAGV---DEAADAK---TMDLEAGED-----------KHELSSENIEMVDKKL-----
----
;no comment
65891_carb
---------------------------MASPSQNEPADPIARGVFPAAK-----------
----------------------------------------------QAFGD---LFKWKQ
RVVVTNEVGEQHTEW--QSPAPLKNPISLMAQLSAKDWLFFIVGFAAWSADAFDFHALSI
QTKKLADYYGTTKTEITTAITLTLLLRSVGAAIFGLAGDKWGRKWPMVVNMIVLGILQIA
TIYSTTFQQFLAVRALFGLFMGGVYGNAIAMALENSPVDARGLMSGILQQGYSFGYVCAA
CANLGVGGA---TDSWKTVFWIAAGISIGVGLIRCCFPESQQFIE---------ARKLGK
NKA-------------NP----------VA---------------------FWEETKK--
----MLAAEWKLCLYCIVLMTWFNFYSHTSQDSYTTFMLSEKELDNAGASRASILMKAGA
CVGGTIIGYVSQWLGRRRAIILSALISACLIPAWILPAGERSLSASGF-FMQFFVQGAWG
VIPIHLNELSPAA--FRSSFPGITYQLGNMISSPSAQIVNAIAETNFIRNH-----KGDI
V---EAYGPTMGIATAIIAMGIATWTAFGPERK-------G---------------RKFE
QELPAGI--ADVPREK-SIDDDLEAGHG-----------GEKPDATTAEKV---------
----
;no comment
85501_rela
-----------------------------MESTHEPADPVAKGILPTAR-----------
----------------------------------------------QSWKD---LFIWKQ
RVVVTNVYGETATEW--AKPVPLKNPISLLAQLSGRDWICFLVGFCAWSADAFDFHALSI
QQVKLAAYYGVSKTSVSTAITLTLLLRSIGAAAFGLAGDRWGRKWPMVVNMIVLGILQIA
TIYSSTYSQFLGVRALFGLFMGGVYGNAIAMALENSPVDARGLMSGILQQGYAFGYVCAA
CANLGVGGD---TDSWKTVFWIAAGLSIGVGIIRCFFPESKQFLE---------ARKEGK
AHA-------------NP----------SQ---------------------FWRETKV--
----MLRQEWKMCVYCCILMTWFN-CNHTSQDNYTTFVLRAKEMDNSAASRASIIMKAGA
CVGGTIIGYLSQYFGRRRTIIVSSLISGCMIPAWILPNSERALSATGF-FMQFFVQGAWG
VIPIHLNELAPPA--FRSSFPGITYQVGNMVSSPSAQIVNAVSEKIHIVSH-----TGKL
V---EAYGPTMGIATAIIVMGIVVTTAFGPEKR-------G---------------REFE
KALPAGM-NLQKQHGK-Q-VDDLEMETG-------HMEKVTSELDDEKREGRAVQ-----
----
