# Supplementary material for: Ancestral Function and Diversification of a Horizontally Acquired Oomycete Carboxylic Acid Transporter
Source: Mol Biol Evol. 2018 Apr 25;35(8):1887–900. doi: 10.1093/molbev/msy082 (PMC6063262; doi:10.1093/molbev/msy082)
Supplement: Supplementary Data [file msy082_supp.zip › Supp_data_2_full_alignment_PHY.txt]

101   430
316090Ps_corrected              RSFGEYCRTR FTTLKPPMTK VDNPFTVLAQ LNRMQWLQFL VSFIAWSWDA FDFFTVSMTV
PPTG_10844T0                    LSFGEYCKTR FTTLKPPMTK VENPLKVLAL LNRMQWLQFL VSFIAWSWDA FDFFTVSMTV
548848Pc                        RSFKEYCKTR FTTLKPPMTK AENPLKVLAL LNRMQWLQFL VSFIAWSWDA FDFFTVSMTV
104874Pc                        RSFGEYCRTR FTTLKPPMTK VDNPLTLLAQ LNRMQWLQFL VSFIAWSWDA FDFFTVSMTV
HpaP801202                      LSLKEYCKTR ITTLKPPMTQ VANPFQVLGQ LDRLQWLQFL VAFVAWSWDA FDFFTVTMTI
P_infestans_EEY57756            LSLGEYCKTR LTTLKPPMTK AENPLKVLAL LNRMQWLQFL VSFIAWSWDA FDFFTVSMTV
fgenesh_scip_prom.28083.1941_p  RSFGEYCKTR ITTLKPPMTK VDNPLKVLAL LDRMQWLQFL VAFVAWSWDA FDFFTVSMTV
38546Pr_corrected               RSFGEYCKTR FTTLKPPMTK VDNPLKVLAL LDRMQWLQFL VAFVAWSWDA FDFFTVSMTV
fgenesh_scip_prom.46568.5159_p  RSFSEYCKTR FTTLKPQMKK VDNPFAVLKQ LDRMQWLQFI IAFIAWSWDA FDFFTVSMTV
ETI51785                        MSVGEYLKSR VTTLKPPMQK AENPFKVLGL LNRLQWMQFL VAFIAWSWDA FDFFTVSMTI
PITG_05902T0                    MNVGEYLKSR VTTLKPPMQK AENPFKVLGL LNRLQWMQFL IAFIAWSWDA FDFFTVSMTI
317154Ps                        MSVGEYLKSR VTTLKPTMAQ VENPFKVLGL LNRLQWMQFL VAFIAWSWDA FDFFTVSMTI
71620Pr_corrected               MSAGEYLKSR FSTLKPPMAK VENPFKVLGL LNRLQWMQFL IAFVAWSWDA FDFFTVSMTI
fgenesh_scip_prom.28083.10901_  MSAGEYLKSR FSTLKPPMAK VENPFKVLGL LNRLQWMQFL IAFVAWSWDA FDFFTVSMTI
100801Pc                        MSVGEYLKSR VTTLKPPMAK VENPFQVLGL LNRLQWMQFL VAFIAWSWDA FDFFTVSMTI
fgenesh_scip_prom.46568.6823_p  MGVGEYLRTR ITTLKPPMQK VENPFKVLRL LNRLQWMQFL IAFIAWSWDA FDFFTVSMTI
piwc2875ag0_2_corrected         MSVGEYARSR FTSLKPRMAK VANPFQVLKL LNKRQWLQFL VAFVS----- ----------
pvec298sg0_8sg_corrected        VSAGEWLKSR VTTLKPPMEE LPNPFKALSL LNKMQWHHFG VAFAAWSWDA FDFFTVS---
pag1s175fg0_5                   MDLGTYLRTR VTTLKPPMTK VPNPFKLLGM LNRPQWMNFA VAFATWTWDA FDFFTVSLTL
THRCLA_01961                    MSPGEYLRTR VSTLKPPMTK VANPITLLKT LDKQQWYNFG IGFAAWTWDA FDFFTVSMTL
THRCLA_10261                    MSAGEYLRTR FTTLKPPMVS VANPITLLKM LDRSQWMNFG VGFAAWTWDA FDFFTVSMTL
ACHHYP_00029                    MTAREYMGSR LSTLKPPMAS VPNPIMLLKT LNKSQWLNFG VGFLAWTWDA FDFFTVSMTL
SDRG_07938T0                    MTTKEYLGTR VSSLKPPMAP VANPIALLKT LDRLQWLNFG VGFAAWTWDA FDFFTVSMTL
SDRG_07937T0                    MTATEYLGTR ISSLKPPMAP VPNPIALLKT LDRLQWLNFG VGFAAWTWDA FDFFTVSMTL
SPRG_01426T0                    MTAKEYLGTR VSSLKPPMAP VPNPIALLKT LDRLQWLNFG VGFAAWTWDA FDFFTVSMTL
29781Penicexpan                 MSVGRYIATR ISSLKPPMNP APNPFKALTL LNRTQWLNFS VAFLGWSWDS FDFFTVSLTT
75091Penicruben                 MSVSHYISTR ISSLVPPMNP APNPFKALTL LNRTQWLNFT VAFLGWSWDS FDFFTVSLTT
74881Asperoryza                 MSIGRYLWTR LPTLVPPMNP APNPFKALAL LNRQQWLFFT VAFLGWSWDA FDFFTVSLTT
89541Asperfumig                 MSIVRYLVTR ISTLVPPMNP APNPFKTLTL LNKQQWLFFL VAFFGWTWDA FDFFTVSLTT
14991Neosafisch                 LSIVRYLVTR ISTLKPPMNP APNPFKALTL LNKQQWLFFL VAFLGWTWDA FDFFTVSLTT
55721Talarstipi                 MSVGRYLATR ITSLRPPMHK APNPFKALAL LNRQQWLFFL VAFWGWTWDA FDFFSVSISL
72811Byssospect                 SSIGRFFVTR IPTLKPPMHP VPNPIKALML LNRQQWLFFT VAFLAWTWDS FDFFTVSLTV
86741Talarmarne                 MSVGRYLATR VSSLRPPMNK APNPIKALML LNKQQWLFFL VAFCGWTWDA FDFFSVSISL
04131Magnaoryza                 MSAGRYLATR VSSLKPPMES APNPLKLLLM LDKHCWAFFM VAFLAWTWDA FDFFTVSLTV
09161Ophiopicea                 MGVGQYITSR FSSLKPPMAK APNPIAIIRS LTGRQWAFFM VAFVAWTWDA FDFFTVSLTV
93121Gaeumgrami                 MSTGRYLATR VSSLKPPMTK APNPIRLLLM LDRHCWAFFL VAFVAWTWDA FDFFTVSLTV
35331Grosmclavi                 MTASKYIRTR ISSLKPPMTK TPNPFRLIAS VTRIQWAFFS VAFIAWTWDA FDFFTVSLTV
11701Sporoschen                 MSTSQYIATR FTTLAPAKGS APNPLRILFS LNRHQWAFFA VAFFAWSWDA FDFFTVSLTV
69211Sordamacro                 MSVGQYIKTR FTTLKPAMRP APNPIRLLRM ITGRQWAFFG VAFFAWTWDA FDFFTVSLTV
36053Neurocrass                 MSIGQYVKTR FTTLKPAMRP APNPIRLLRM ITGRQWAFFG VAFFAWTWDA FDFFTVSLTV
09251Collegloeo                 MSVGRYLGTR FSTLKPPMLS APNPLKLVVM INRRQWAFFA VAFAAWTWDA FDFFTVSLTV
63901Collehiggi                 MSAGQYLGTR FTTLKPPMLS APNPLKLVVM INRRQWAFFA VAFAAWTWDA FDFFTVSLTI
57961Vertidahli                 MTAGRYLATR FSTLKPPMLA APNPWRLVRM LNRHQWAFFG VAFAAWTWDA FDFFTVSLTV
73191Fusaroxysp                 MSPGRYAATR FSSLKPPMHN VPNPIKLVRM LNSQQWAFFF VAFAAWTWDA FDFFSVSLTV
89251Fusargrami                 MSPGRYVATR LSSLKPPMHN VPNPIKLLRM LNSQQWAFFF IAFAAWTWDA YDFFSVSLTV
43551Trichviren                 MSAGRYLATR FSSLKPPMLN VPNPWKLLRM LNRQQWSFFA IAFWAWTWDA FDFFTVSLTV
91411Trichatrov                 MSAGRYLATR VSSLKPPMLN VPNPWKLLRM LNRQQWSFFA IAFWAWTWDA FDFFTVSLTV
21641Beauvbassi                 MSAGTYLKTR LTTLRPAMLD LPNPIRLLRL LNAQQWAFFF IAFVAWTWDA FDFFTVSLTV
88251Metaraniso                 MSAGKYLATR FSTLKPPMLP VPNPWKLVRM LDAQQWAFFA LAFSAWTWDA FDFFTVSLTV
40741Pseuddestr                 MSAGEYIATR ATTLKPPMNQ APNPIKLLMM LTRKQWAFFA VAFIAWSWDA FDFFTVSLTV
46781Pseudpanno                 MSPGEYLGTR ATTLKPPMNQ APNPIKLLMM LTRKQWAFFA VAFIAWSWDA FDFFTVSLTV
81281Botryciner                 MSIGEYCRTR VSTLKPPMHK APNPFKLLAM LNGKQWLFFL VAFVAWTWDA FDFFTVSLTV
08251Sclerborea                 MSIGEYARTR VSTLKPPMHQ APNPFRLLAM LSGKQWLFFL VGFIAWTWDA FDFFTVSLTV
07271Sclerscler                 KSVGEYCRTR VSTLKPPMHK APNPFKLLAM LNGKQWLFFF VGFVAWTWDA FDFFTVSLTV
41631Glarelozoy                 MSIGEYARTR LSTLKPPMHK APNPITLLRM LNTKQWLFFL CGFVAWTWDA FDFFTVSLTV
98611Marssbrunn                 QVIAAYAKTR LSTLKPPMNR APNPFTLLAM LSTKQWLFFL VAFSAWTWDS FDFFTVGLTV
13301Bipoloryza                 MTAARYVVTR IPTLKPAHDK VANPIALLRM LNLQQWLFFL VAFFAWTWDA FDFFTVSLTI
45971Cladopsamm                 MSPAKYAATR ITTLKPPMAK APNPFKLLAM LNTQQWLFFL VAFFGWSWDA FDFFTVSLTV
63031Baudocompn                 MSVGRYLATR LPTLKPPMDR VENPFSLLAT LSLKQWMFFL CAFLAWTWDA FDFFTVSLTV
83261Caproepimy                 MSVTRYAVTR FTTLKPPMAK APNPFKLLAM LNTQQWLFFL VAFFGWSWDA FDFFTVSLTV
77371Exophaquam                 MSVGKYAVTR ISTLKPPMAK APNPFALLAM LNTQQWLFFL VAFFAWSWDA FDFFTVSLTV
13101Exophderma                 MSPARYAATR ITTLKPPMAK APNPIKLLGT LSTQQWMFFL VAFLAWSWDA FDFFTVSLTV
79831Dothisepto                 MGVGRYLATR LSTLKPPMDQ LENPITLLRM LNFKQWMFFL CSFIAWTWDA FDFFTVSLTV
14421Cypheeurop                 MSATRYAATR ISTLKPAMAK APNPIRLLRL LNFQQWMFFL VAFLAWTWDA FDFFTVSLTV
01841Aureopullu                 MSAGRYLATR ISTLKPPMTK VRNPISLLRM LNTQQWLFFS VAFIAWTWDA FDFFTVSLTV
80001Aureomelan                 MSVGRYIATR VSTLKPPMTK VDNPIRLLRL LNKQQWLFFA CSFIAWTWDA FDFFTVSLTV
17511Cladoyegre                 MSPAKYAATR ITTLKPPMAK APNPFTLLGM LNRQQWLFFL VAFLAWSWDA FDFFTVSLTV
38291Bipolmaydi                 MTAARYVATR IPTLKPARDK VANPIVLVRM LNLQQWLFFL VAFFAWTWDA FDFFTVSLTI
27931Leptomacul                 TSAGRYLSTR LATLKPAHDK VANPITLLRL LNLQQWLFFL VAFFAWTWDA FDFFTVSLTV
07271Pyrenteres                 MSVGRYIATR IPTLKPAHDK VANPLALLRM LNLQQWLFFL VAFFAWTWDA FDFFTVSLTV
53781Pyrentriti                 MSAGRYIATR IPTLKPAHDK VANPIALLRM LNLQQWLFFL VAFFAWTWDA FDFFTVSLTV
46341Setosturci                 MTVGRYMATR IPTLKPARDK VANPITLLRM LNLQQWLFFL VAFFAWTWDA FDFFTVSLTI
41141Macrophase                 MSIGRYVATR IPTLKPPMAK APNPFKLLGL LNTQQWLFFL VAFVAWSWDA FDFFTVSLTV
20431Neofuparvu                 MSVGRYVATR IPTLKPPMAK APNPFKLLAL LNTQQWLFFL VAFFAWSWDA FDFFTVSLTV
56271Sphaemusiv                 MSIGRYFATR FSTLKPPMDR LENPIALLRL LNLKQWLFFL CAFIAWTWDA FDFFTVSLTV
91631Zymostriti                 MSVGKYLATR ISSLKPPMDK VENPFKLLCL LNRKQWKFFL CSFFAWTWDA FDFFTVSLTV
05391Debarhanse                 HSISKYFRTR IPSMQFTWND VFNPFSSLKE MNSRQWNFFL VGFAGWTWDA FDFFLVSLNV
50721Dactyhapto                 MGVGEYLRTR VTTLAPTFDP APNPIKVLGS LTKSNWLNFA VAFLGWTWDA FDFFTVSLVV
29221Arthroligo                 MSIGEYLRTR VTTLAPRVDP APNPIKVLAS LSRSNWLNFA VAFLGWTWDA FDFFTVSLVV
70311Candialbic                 FTWPAYAITR VTSLQYSWHE VLNPFEPLVE MNLHQWNFFF LGFWAWTWDA LDFFVTSLNV
08791Sacchcerev                 ASIKSYALTR FTSLEFSW-E NVNPIPELRK MTWQNWNYFF MGYFAWLSAA WAFFCVSVSV
13521_lact                      FTWKNYAITR FTTLRVSM-E NINPIPELRK MTLHNWNYFF MGYAAWLCAA WAFFAVSVST
55371_hypo                      ITWSDYLATR IPTLEARKEY PINPFPALRS MNWLQTQYFI VGFLAWTWDA LDFFAVSLNM
15182_DEHA                      SNIIHYFKTR PSTLDKKVWQ VLNPIPGLKE MSLSDWNYYF LGWTAWTIDA IDFFCVSAAA
10981_YALI                      VSWAAYLGSR VSTLKPPKKR CLNPIYVLRQ LGKKQWLFFS VAILGWIWDA FDYFSVSQTA
18711_YALI                      LSWKSYLATR VTTLKPPKKK HINPIPALRT LNKKQWLFVL CGLAGWTWDS FDFFSVSLVA
20901_YALI                      LSWSNYLGTR ISTLKPPKKK HMNPIPALRL LNKKQWLFVG VALAGWTWDA FDFFSVGVVA
30581_YALI                      KNIKRYLVTR VTSLKPPKKK HINPIPALRL LNRKQWLFVA VGFCGWAWDS FDFFSVSLVA
32391_YALI                      LSWRSYLASR VTTLKPQPKR LLNPIPTLRL LTFKQWMFVL VAFWGWTWDA FDFFSVSLVA
47061_YALI                      ASIRRYFATR LPTLIPQKKK LLNPFPALAL INKKTWLFIA CAFCGWTWDA FDFFSVGLVA
11182_DEHA                      ESILDYLKTR ATTLKTPVWE KLNPVPGLSE MTLTNWSFYG LGFFAWTVDS MDFFCVSAAA
93751SHS                        SSISRYFATR LTTLHKKWYE VINPIPGLKS MSKSDWNFYC LGFFAWALDA MDFFCVSVAA
04381_carb                      QSFGDLFRWK QRVVHAEWEP IQNPISLLMQ LGARDWLFFL VGFFAWTADA FDFHALSIQT
79971_carb                      QAWGDLFRWK QRVVRTEWDR LQNPISLFSQ LSARDWLFFL VGLVAWTADA FDFHALSIQT
50531_hypo                      QSWSDLFKWK QRVVTTEWPK LKNPFSLMAQ LTAMNWVFFI VGLAAWTADA FDFHALSIQT
50011_hypo                      QALSDLFIWK QRVVTTEWDP IKNPISLMAQ LSGKDWIFFL VGFCAWTADA FDFHALSIQT
47381_lact                      QSWRDLFVWK QRVVRCEWDR FQNPISLFAQ LSARDWLFFI VGWLAWTADA FDFHALSIQT
16631_majo                      QAWKDLFIWR QRTVHTEWDP IKNPISLMAQ LSPRDWLFFL CGFCAWTADA FDFHALSIQT
68691_Gene                      QSIGDLFIWK QRVEYAEWEP IKNPFSLMAQ LSARDWVFFL VGLAAWTADA FDFHALSIQT
65891_carb                      QAFGDLFKWK QRVVHTEWAP LKNPISLMAQ LSAKDWLFFI VGFAAWSADA FDFHALSIQT
85501_rela                      QSWKDLFIWK QRVVATEWVP LKNPISLLAQ LSGRDWICFL VGFCAWSADA FDFHALSIQQ

                                SDLAETFGKT KTQITWGITL VLMLRSVGSI IFGIASDCYG RKVPFIVNNL LFMVLELATG
                                SDLAETFGKT KTDITWGITL VLMLRSVGSI IFGIASDRWG RKWPFVVNNV LFIVLELATG
                                SDLAETFGKT KTDITWGITL VLMLRSVGSI IFGIASDRWG RKWPFVVNNV LFIVLELATG
                                SDLAKTFGKT KTQITWGITL VLMFRSVGSI IFGIASDRWG RKWPFVVNNV LFIILELATG
                                SDLAETFEKS KTDITWGITL VLMLRSVGAI TFGIASDRWG RKWPFVVNNL LFIVLELATG
                                SDLAETFDKT KTDITWGITL VLMLRSVGSI IFGIASDRWG RKWPFVVNNV LFIVLELATG
                                SDLAETFGKT KTDITWGITL VLMLRSVGSI IFGIASDRWG RKWPFVVNNV LFIVLELATG
                                SDLAETFGKT KTDITWGITL VLMLRSVGSI IFGIASDRWG RKWPFVVNNV LFIVLELATG
                                SDLAETFDKS KTDITWGITL VLMLRSVGSI TFGIASDRWG RKWPFVVNNV LFIILELATG
                                EELAEEFGKS KTDITWGITL VLMLRSVGSI TFGIASDRWG RKWPFVVNNI LFIVLELLTG
                                EELAEEFGKT KTDITWGITL VLMLRSVGSI TFGIASDRWG RKWPFVVNNI LFIVLELLTG
                                EELAEEFGKT KTDITWGITL VLMLRSVGSI TFGIASDRWG RKWPFVVNNI LFIVLELMTG
                                SDLAEEFDKT KTDITWGITL VLMLRSVGSI TFGIASDRWG RKWPFVVNNI LFIVLELLTG
                                SDLAEEFDKT KTDITWGITL VLMLRSVGSI TFGIASDRWG RKWPFVVNNI LFIVLELLTG
                                EELAEEFGKS KTDITWGITL VLMLRSVGSI TFGIASDRWG RKWPFVVNNI LFIVLELMTG
                                SDLAEEFGKS KTDITWGITL VLMLRSVGSI TFGIASDRWG RKWPFVVNNI LFIVLELATG
                                ------LRKS KTDITWGITV TLMLRSIGAI TFGIAADRYG RKWPFVVNNI LFIVFELLTG
                                ---------- ---------- ----RSVGST IFGIAADRYG RKWPFVINNI LFIVLELLTG
                                EDLAETFGKS KSDITWGISI TLMFRSVGSI IFGIAADRYG RKWPFVVNNI MFIVLELLTG
                                SDLGKTFGKS NTDITWGISI TLMLRSIGAI IFGILADRYG RKWPFVVNNI LFIILELATG
                                SDLAKTFDKS KADITWGISV TLMFRSVGAI FFGITADRYG RKWPFIINNI LFIILELATG
                                SDLAVEFGKS NTDITWGISV TLMLRSIGSI IFGLAADRYG RKWPFVVNNI LFIVLELATG
                                SDLAKEFGKS NTDITWGISI TLMLRSIGSI IFGLAADRYG RKWPFVVNNI LFIVLELATG
                                SDLAKEFHKT NTEITWGISV TLMLRPIGSV IFGIAADRYG RKWPFVINNI LFIVLELATG
                                SDLAKEFNKS NTDITWGISV TLMLRPIGSI LFGIAADRYG RKWPFVVNNI LFIVLELATG
                                SELAKSFDKS VTDITWGITL VLMLRSVGAI TFGIASDRWG RKWPFIVNQL LFVVLELGAG
                                SELAETFDKS VTDITWGITL VLMLRSVGAI TFGIASDRWG RKWPFIVNQL LFVVLELGAG
                                SQLAEAFDKS VSDITWGITL VLMLRSVGAI TFGIASDRWG RKWPFVINNV LFIVLELGTG
                                SQLAKQFDKS ISDITWGITL VLMLRSVGSI TFGIASDRWG RKWPFVVNNI LFIVLELGTA
                                SQLAKEFDKS ISDITWGITL VLMLRSVGAI TFGIASDRWG RKWPFVVNNI LFIVLELGTA
                                TSLAKYFDRP NSEITWGITL VLMLRSVGAI IFGILSDRYG RKWPFVANNA LFIVLELGTG
                                SQLSEYFGKS NSEITWGITL VLMLRSVGAI IFGIASDRYG RKWPFVVNNV LFIILELGTS
                                TSLAKYFDRP NSEITWGITL VLMLRSVGAI IFGILSDRYG RKWPFVANNV LFIILELGTG
                                SDLAKDFGRT NTDITWGITL VLMFRSVGSI TFGIASDRYG RKWPFIVNNL LFIVLELGTG
                                TDLAETFDRT RTDITWGITL VLMFRSIGSI AFGIASDRYG RKWPFVVNNL LFIALELGTG
                                PQLAKSFGRT NTDITWGITL VLMFRSVGSI LFGIAADRYG RKWPFIVNNI LFILLELGTG
                                SDLAETFNKT KTDITWGITL VLMFRSIGSI AFGIAADRYG RKWPFVFNNV LFIALELGTG
                                GDLAKDFNKT NTQITWGITL VLMFRSVGSI LFGIAADRYG RKWPFVINNV LFIALELGTG
                                EELAEDFGKT NTDITWGITL VLMLRSIGAI LFGIAADRYG RKWPFVVNNL LFIVLELGTG
                                EELAKDFGKT NTDITWGITL VLMLRSIGAI SFGIAADRYG RKWPFVVNNL LFIVLELGTA
                                TELSETFDKS KTDITWGITL VLMFRSVGSI LFGIAADRYG RKWPFIVNNI LFIILELGTG
                                TELSETFNKS KTDITWGITL VLMFRSVGSV IFGIAADRYG RKWPFVVNNL LFIALELGTG
                                TQLAKEFGKT KTDITWGITL VLMFRSVGSV IFGIAADRYG RKWPFVVNNL LFVVLELGTG
                                TSLSKTFDKS KTDITWGITL VLMFRSVGSI AFGIASDRYG RKWPFVVNNL LFIVLELGTG
                                TDLAETFGKS KKDITWGITL VLMFRSVGSI TFGIASDRYG RKWPFVINNL LFIVLELGTG
                                ADLAKQFDKT TTDITWGITL VLMFRSVGSI AFGVAADRYG RKWPFIVNNL LFIALELGTG
                                ADLAKQFGKT NTDITWGITL VLMFRSVGSV AFGVAADRYG RKWPFIVNNL LFIALELGTG
                                TDLAEQFGKT KTDITWGITL VLMFRSVGSI TFGIASDRYG RKWPFVVNNL LFIILELGTG
                                SDLSKEFGKT ATDITWGITL VLMFRSVGSI LFGIASDRYG RRWPFIVNNL LFIVLELGTG
                                EQLAKEFHKT NTDITWGITL VLMFRSVGSI IFGIAADRYG RKWPFVINNI LFIILELGTG
                                EQLAEEFDKT KTDITWGITL VLMFRSVGSI LFGIAADRYG RKWPFVLNNI LFIILELGTG
                                SDLAEEFDKT TTDITWGITL VLMLRSVGSI IFGLAADRYG RKWPFIVNNL LFIALELGTG
                                SDLAEEFDKT TTDITWGITL VLMLRSVGSI LFGLAADRYG RKWPFIVNNL LFIALELGTG
                                SDLAEEFDKT TTEITWGITL VLMLRSVGSI LFGLAADRYG RKWPFIVNNL LFIALELGTG
                                EDLAEEFDKT TTDITWGITL VLMLRSVGSI AFGLAADRYG RKWPFVINNL LFIVLELGTG
                                SDLGRTFNKT NTQITWGITL VLMFRSVGSI IFGLAADRYG RKWPFVVNNL LFIILELGTA
                                ENLAETFGKT KADITWGITL VLMLRSVGSI IFGLAADRYG RKWPFIINNI LFIVLELGTG
                                SDLAETFNKS NTDITWGITL VLMFRSVGST IFGIAADRYG RKWPFIINNI LFIALELGTG
                                SDLAVTFNET TKNITWGITL VLMFRSVGAI IFGLAADRYG RKWPFVVNNL LFIALELGTG
                                SDLAEDFGKS NSDITWGITL VLMFRSLGSA IFGIAADRYG RKWPFVINNI LFIALELGTG
                                TDLAEDFGKT NTDITWGITL VLMFRSVGST IFGIAADRYG RKWPFIVNNL LFIVLELGTG
                                SDLAEDFGKS NTDITWGITL VLMFRSVGST IFGIAADRYG RKWPFVVNNI LFIVLELGTG
                                TNLAEQFDRS KKDITWGITL VLMFRSVGAV TFGLAADRYG RKWPFVVNNL LFIALELGTG
                                EQLAETFGKT NADITWGITL VLMFRSLGST IFGIAADRYG RKWPFIVNNL LFVVLELGTG
                                SDLAKDFGKT TKDITWGITL VLMFRSVGSI IFGIAADRYG RKWPFVVNNM LFIVLELGTG
                                SDLAKSFGKT TKDITWGITL VLMFRSVGAI GFGIAADRYG RKWPFVVNNL LFIVLELGTG
                                SDLAETFGKT NTDITWGITL VLMFRSVGST IFGIAADRYG RKWPFVINNI LFIVLELGTG
                                ENLAETFGKT KADITWGITL VLMLRSVGSI IFGLAADRYG RKWPFIINNL LFIVLELGTG
                                ENLAETFGKT KVDITWGITL VLMLRSVGSI VFGLAADRYG RKWTFIINNL LFIVLELATG
                                SDLAETFGKT KTDITWGITL VLMLRSVGSI IFGLAADRYG RKWPFIVNNV LFIVLELGTG
                                SDLAETFGKT KTDITWGITL VLMLRSVGSI IFGLAADRYG RKWPFIVNNL LFIVLELGTG
                                DNLAKTFGKT KADITWGITL VLMLRSVGSI IFGLAADRYG RKWPFIINNL LFIVLELGTG
                                EELAEEFGKS KKDITWGITL VLMLRSIGSI IFGIAADRWG RKWPFVVNNV LFIILELGTG
                                EDLAEQFDKS KKDITWGITL VLMLRSVGAI IFGVAADRWG RKWPFVVNNL LFIVLELGTG
                                SDLAEQFDKS KKDITWGITL VLMFRSVGAI TFGLASDRYG RKWPFVVNNL LFIVLEIGTG
                                TDLAETFGKT KKDITWGITL VLMFRSVGAI TFGLASDRYG RKWPFVVNNI LFIVLEMGTG
                                SSIAKDLDRT VKDITWGITL VLMLRSVGAI IFGLWGDRYG RKWPYITNMF LLVILQIACG
                                TDLAEEFGKK NSDITWGITL VLMLRSVGAI TFGLASDRYG RKWPYIINNV LFIVFELATG
                                TDLAKEFNKK NSDITWGITL VLMLRSVGAI TFGLASDRYG RKWPYIINNV LFIVFELATG
                                SNIAEDLDST VKDVSWGITL VLMLRTVGAL IFGAIGDTYG RKWPYIINLS CLMVIQIGTG
                                APLAELYDRP TKDITWGLGL VLFVRSAGAV IFGLWTDKSS RKWPYITCLF LFVIAQLCTP
                                APLATLYGKE TKDISWGLSL VLFVRSAGAI IFGIWTDNYS RKWPYITCLG LFLICQLCTP
                                TNLAKDLDRP VKDISHAITL VLLLRVIGAL IFGYLGDRYG RKYSFVLTMA LIIVIQIGTG
                                PEIAATLGVD IVDITWGMTL VLMLRSVGAL IFGIASDYYG RKWPFIVNLF IFVVLEIATG
                                TEIAKDLDMS VADITWGLSI VLMLRSIGAI IFGLASDRFG RKWPFIVNIA IFSILELGTG
                                SDIAKDLNVS VTDITWGITL VLMLRSVGAI IFGVASDRYG RKWPFIFNCV LFIVLELGTG
                                TQIAEDLNVT VKDVTWGITL VLMLRAVGAV LFGVASDRYG RKWPFIFNNF LFVVLELGTG
                                SEIAESLHVS VTSITWGITL VLMLRSVGAV IFGMLSDRFG RKWPFITNCV LFIVLELGTG
                                SEIAETLQVS VTDITWGITL VLMLRSIGAV VFGVLSDKYG RKWPFISNLV LFIVLELGTG
                                PEIAKSLNRS VTDITWGITL VLMLRSIGAV VFGIASDRYG RKWPFIVNLL CFIALELGSG
                                SEMALTLGVS IEDITWGVTL VLMLRSVGAI IFGVVSDHYG RKWPFIACCL LFVILEIGTG
                                PEIANTLNIS VTDVTWGVTL VLMLRSVGAV IFGIASDYFG RKWTYISIVT LFVVVEVGTG
                                VKLSKYYNRS KTDISTAITL TLLLRSVGAA FFGLAGDRFG RKWPMVINMI VLGILQIATI
                                VKLSKYYGRS KTDVSTAITL TLLLRSVGAA LFGLAGDKFG RKWPMVLNMT VLGVLQIATI
                                VKLSKYYGVT KTDISEAITL TLLLRSVGAA AFGFAGDKWG RKWPMVANMI ILGLLQIATI
                                KKLSVYYDTS KTSITTAITL TLLLRSVGAA MFGLAGDKWG RKWPMVFNMI ILGVLQIATI
                                VKLSKYYGRS KTDITTAITL TLLLRSVGAA VFGLAGDKWG RKWPMVFNML VLGALQIATI
                                TKLAKYYDRS KTDITTAITL TLLLRSVGAA CFGLAGDKYG RKWPMVANMI ILGLLQIATI
                                VKLAKYYDKS KTDITTAITL TLLLRSIGAA FFGLAGDKYG RKWPMVLNMI ILGILQIATI
                                KKLADYYGTT KTEITTAITL TLLLRSVGAA IFGLAGDKWG RKWPMVVNMI VLGILQIATI
                                VKLAAYYGVS KTSVSTAITL TLLLRSIGAA AFGLAGDRWG RKWPMVVNMI VLGILQIATI

                                FCQNYTQFLI VRALFGIAMG GLYGNVAATA LEDCPPAARG IVSGMMQQGY AFGYLLAVVF
                                FCQTYTQFLW VRALFGIAMG GLYGNVAATA LEDCPPAARG IVSGMMQQGY AFGYLLAVVF
                                FCQTYTQFLW VRALFGIAMG GLYGNVAATA LEDCPPAARG IISGMMQQGY AFGYLLAVVF
                                FCQNYTQFLI VRALFGIAMG GLYGNVAATA LEDCPPAARG IVSGMMQQGY AFGYLMAVVF
                                FSQTYTQFLI IRALFGIAMG GLYGNVAATA LEDCPAAARG IISGMMQQGY AFGYLLAVVF
                                FCQTYTQFLW IRALFGIAMG GLYGNVAATA LEDCPPAARG IISGMMQQGY AFGYLLAVVF
                                FCQTYTQFLW VRALFGIAMG GLYGNVAATA LEDCPPAARG IVSGMMQQGY AFGYLLAVVF
                                FCQTYTQFLW VRALFGIAMG GLYGNVAATA LEDCPPAARG IVSGMMQQGY AFGYLLAVVF
                                FCQTYTQFLW VRALFGIAMG GLYGNVAATA LEDCPPAARG IISGMMQQGY AFGYLLAVVF
                                FCNTYTQFLW VRAFFGIAMG GLYGNVAATA LEDCPPAARG IISGMMQQGY AFGYLLAVVF
                                FCTTYTQFLW VRAFFGIAMG GLYGNVAATA LEDCPPAARG IISGMMQQGY AFGYLLAVVF
                                FCNTYTQFLW VRAFFGIAMG GLYGNVAATA LEDCPPRARG IISGMMQQGY AFGYLLAVVF
                                FCTNYTQFLW VRAFFGIAMG GLYGNVAATA LEDCPPAARG IISGMMQQGY AFGYLLAVVF
                                FCTNYTQFLW VRAFFGIAMG GLYGNVAATA LEDCPPAARG IISGMMQQGY AFGYLLAVVF
                                FCNTYTQFLW VRAFFGIAMG GLYGNVAATA LEDCPPKARG MISGMMQQGY AFGYLLAVVF
                                FCTNYTQFLW VRALFGIAMG GLYGNVAATA LEDCPPAARG IVSGMMQQGY AFGYLLCVVF
                                FCNTFTQFIW VRGFYGIAMG GIWGNAAATA LEDC--AARG IISGMLQQGY AFGYLLAVVA
                                FCNNYTQFLI VRALFGIAMG GLYGNAAATA LEDCPPAARG IVSGMLQQGY AFGYLLAVVF
                                FCTNFNQFMV VRALFGVAMG GIWGNAVATA LEDAPIEARG IISGILQQGY AIGYLIATVF
                                FCNTFTEFMW VRGLYGIAMG GMWGNAAATA LEDAPVEARG LISGILQQGY AFGYLLAVVF
                                FCYSFESFMV VRGLYGVAMG GMWGMAATTA IEDAPVEARG LISGILEIGY SFGYLLAVVF
                                FCYNFTQFMV VRGLYGVAMG GMWGMAAATA LEDAPAEARG LISGILQQGY AFGYLLAVVF
                                FCNTFTQFMW VRALYGIAMG GMWGNAAATA LEDAPAPARG LISGILQQGY AFGYLLAVVF
                                FCTTFTQFMW VRAFYGVAMG GMWGMAAATA LEDAPAAARG LISGIFQQGY SFGYLLAVVF
                                FCNTFTQFMW VRAFYGIAMG GMWGNAAATA LEDAPQRP-- ------AQGY SFGYLLAVVF
                                FCQTYKQFLA CRALFGIAMG GLYGNAAATA LEDCPPEARG IISGLLQQGY AFGYLLATAF
                                FCQTYKQFLA CRALFGIAMG GLYGNAAATA LEDCPPEARG IISGLLQQGY AFGYLLATAF
                                FCQTYKQFLA CRALFGIAMG GLYGNAAATA LEDCPLEARG IVSGLLQQGY AFGYLLATAF
                                FCQTYKQFLA CRALFGIAMG GLYGNAAATA LEDCPMEARG IVSGLLQQGY AFGYLLATAF
                                FCQTYKQFLA CRALFGIAMG GLYGNAAATA LEDCPMEARG IVSGLLQQGY AFGYLLATAF
                                FCKTYKQFLA CRALFGIAMG GLYGNIAATA LEDCPPQARG IISGMLQQGY AFGYLLVTAF
                                FCQTYKQFLA CRALFGIAMG GLYGNAAATA LEDCPFEARG IVSGLLQQGY AFGYLLAAAF
                                FCQTYNQFLA CRALFGIAMG GLYGNIAATA LEDCPPEARG IISGMLQQGY AFGYLLVTAF
                                FCNTYSQFLA CRALFGIAMG GLYGNAAATA LEDLPEEARG LMSGLLQQGY AFGYLLATAF
                                FCQTFHQFLA CRALFGIAMG GLYGNATATA LEDLPEDSRG LMSGILQQGY AFGYLLATAF
                                FCNTYGEFLA CRALFGVAMG GLYGNAAATA LEDLPEEARG LMSGILQQGY AFGYLLATAF
                                FCQTYRQFLA CRALFGIAMG GLYGNAAATA LEDLPEDTRG IMSGILQQGY AFGYLLATLF
                                FCQTYPQFLA CRALFGVAMG GLYGNAAATA LEDLPEEARG IMSGILQQGY AFGYLLATAF
                                FSQTYSQFLA CRALFGIAMG GLYGNAAATA LEDLPPAARG LMSGLLQQGY AFGYLLATAF
                                FSQTYSQFLA CRALFGIAMG GLYGNAAATA LEDLPPAARG LMSGLLQQGY AFGYLLATAF
                                FCQTYEQFLA CRALFGVAMG GLYGNAAATA LEDLPSETRG MMSGVLQQGY AFGYLLAAAF
                                FCQTYDQFLA CRALFGIAMG GLYGNAAATA LEDLPSETRG MMSGVLQQGY AFGYLLAAAF
                                FCQTYRQFLV CRALFGVAMG GLYGNAAATA LEDVPEAARG LMSGILQQGY AFGYLLATAF
                                FCQTYQQFLA CRALFGVAMG GLYGNAAATA LEDCPEEARG LMSGMLQQGY AFGYLLCAAF
                                FCQTYKQFLA CRALFGVAMG GLYGNVAATA LEDCPEEARG LISGMLQQGY AFGYLLCTAF
                                FCNTYKQFLA CRALFGVAMG GLYGNAAATA LEDCPEEARG IISGILQQGY AFGYLLATAF
                                FCNTYKQFLA CRALFGVAMG GLYGNAAATA LEDCPSEARG IISGILQQGY AFGYLLAAAF
                                FCQTYPQFLA CRALFGVAMG GLYGNAAATA LEDCPEEARG LISGMLQQGY AFGYLLCAAF
                                FCQTYSQFLA CRALFGIAMG GLYGNAAATA LEDLPEEARG LMSGILQQGY AFGYLLCAAF
                                FCNTYDQFLA CRALFGVAMG GLYGNAAATA LEDCPEAVRG LISGMLQQGY AFGYLLAVVF
                                FCNTYGQFLA CRALFGIAMG GLYGNAAATA LEDCPEAARG LISGMLQQGY AFGYLLAVVF
                                FCQTYKQFLA CRALFGIAMG GLYGNAAATA LEDCPEEARG LMSGILQQGY AFGYLLATAF
                                FCQTYKQFLA CRALFGIAMG GLYGNAAATA LEDCPEEARG LISGMLQQGY AFGYLLATAF
                                FCRTYKEFLA CRALFGVAMG GLYGNAAATA LEDCPEEARG LISGILQQGY AFGYLLATAF
                                FCQTYNQFLA CRALFGIAMG GLYGNAAATA LEDCPEEARG LISGMLQQGY AFGYLLATAF
                                FCQTYDQFLA CRALFGVAMG GLYGNAAATA LEDCPEEARG LVSGMLQQGY AFGYLLATAF
                                FCSTYKEFLG VRALFGIAMG GLYGNAAATA LEDCPEQARG IMSGILQQGY AFGYLLATVF
                                FTQTYGQFLA VRALFGIAMG GLYGNAAATA LEDCPEEARG IISGMLQQGY AFGYLLATAF
                                FTRTYRQFLA CRALFGIAMG GLYGNAASTA LEDVPEKARG IVSGMLQQGY AFGYLLATAF
                                FCQTYKQFLA VRALFGIAMG GLYGNAAATA LEDCPPAARG IISGMLQQGY AFGYLLATAF
                                FCQTYKQFLA VRALFGVAMG GLYGNAAATA LEDCPEAARG IISGMLQQGY AFGYLLATAF
                                FCKTYKQFLA VRALFGIAMG GLYGNAAATA LEDCPEAARG ILSGMLQQGY AFGYLLATAF
                                FCNTYSQFLA VRALFGIAMG GLYGNVAAMA LEDCPEKARG IISGMLQQGY AFGYLLATVF
                                FTSNYSSFLA VRALFGIAMG GLYGNAAATA LEDCPDEARG LISGMLQQGY AFGYLLATAF
                                FCQTYNQFLA VRALFGIAMG GLYGNAAATA LEDVPDEARG IISGMLQQGY AFGYLLAVVF
                                FCQTYKQFLA VRALFGIAMG GLYGNVAATA LEDCPQEARG IISGMLQQGY AFGYLLAVVF
                                FTQTYGQFLA VRALFGIAMG GLYGNAAATA LEDCPEAARG IISGMLQQGY AFGYLLATAF
                                FCSTYKEFLG VRALFGIAMG GLYGNAAATA LEDCPDQARG LMSGMLQQGY AFGYLLATVF
                                FCVTYKEFLA VRALFGIAMG GLYGNAAATA LEDCPEAARG LISGMLQQGY AFGYLLATVF
                                FCSTYKEFLA VRALFGIAMG GLYGNAAATA LEDCPEQARG IISGMLQQGY AFGYLLATVF
                                FCSTYKEFLA VRALFGIAMG GLYGNAAATA LEDCPEQARG IISGMLQQGY AFGYLLATVF
                                FCSTYNEFLG VRALFGIAMG GLYGNAAATA LEDCPEEARG IMSGILQQGY AFGYLLATVF
                                FCNTYEQFLG VRALFGIAMG GLYGNAAATA LEDCPEQARG IVSGMLQQGY AFGYLLATVF
                                FCNTYKQFLG VRALFGIAMG GLYGNAAATA LEDCPPQARG IVSGMLQQGY AFGYLLATVF
                                FCNTYDQFLA VRALFGIAMG GLYGNVAAMA LEDCPEKARG IISGMLQQGY AFGYLLATVF
                                FCNTYKQFLA VRALFGIAMG GLYGNVAAMA LEDCPQKARG IISGMLQQGY AFGYLLATVF
                                FVKDYNSFLG VRALFGIAMG GMFGNCAACA LDDAPKKTRG FLSGFFQQGY AFGYLLVVIF
                                FVNTYSQFLG VRACFGIAMG GLYGNVAATA LEDLPPAARG IVSGMLQQGY AFGYLLAVVF
                                FVNTYSQFLG VRACFGIAMG GLYGNVAATA LEDLPPAARG IVSGMLQQGY AFGYLLAVVF
                                FVTTFQQFLG LRALFGVAMG GLFGICAAEA LGDAPKKARG VLSGIFQEGY AFGYLLAVVF
                                WCDTYEKFLG VRWITGIAMG GIYGCASATA IEDAPVKARS FLSGLFFSAY AMGFIFAIIF
                                WAKTYTQFLG VRWISGIAMG GIYACASATA IEDAPVKARS FLSGLFFTAY AMGFIFAIIF
                                FVNSFSAFLG CRAIFGIIMG SVFGVASATA LENAPNKAKS ILSGIFQEGY AFGYLLGVVF
                                FVKTYKEFLA VRAIFGIAMG GMYGNAAATA IENQPIAARS ILSGLFLPAY NFGYALAVIF
                                FVQTYTQFLA LRALFGIAMG GMFGNAAATA LEDCPPEARG LISGFLQAGY DIGNLLCVIF
                                FVQTYKQFLG VRALFGIAMG GIYGNAAATA LEDCPPEARG VISGLLQEGY ALGYLLCVIF
                                FVQTYQQFLG VRALFGIAMG GLYGNAAATA LEDCPPEARG FISGLFQKGY GVGYLLCVVF
                                FVQTYKQFLA VRALFGIAMG GIYGMAAATA LEDCPVQARG VISGLLQEGY AFGYLLCVVF
                                FVTTYKQFLA VRALFGIAMG GIYGMAAATA LEDCPVDARG LVSGILQEGY ALGYLLCVVF
                                FVQTYKQFLG VRAIYGIAMG GLYGNAAATA LEDCPPQARG IISGFLQSGY ALGYLLCVVF
                                FVKTYEQFLG VRALFGIAMG GMYGNAAATA LEDQPQKARS ILSGLFLPGY NFGYLLAVVF
                                FVQTYQQFLG VRAIFGILMG AMYPIAMVTA LEGQPIAARS VLSGLFLPGY CFGYIMAMVW
                                YSRTFQQFLA VRSLFGLFMG GVYGNAIAMA LEHCPVNARG LMSGILQQGY SVGYVLAACA
                                YSHTFQQFLA VRSLFGLFMG GVYGNAIAMA LEHCPVSARG LMSGILQQGY SLGYVLAACA
                                YSTTFNQFLA VRSLFGLFMG GVYGNAVAMA LENCPTEARG LMSGILQQGY SMGYVFAACA
                                YSTTFQQFLA VRSLFGLFMG GVYGNAIAMA LESCPSNARG LMSGILQQGY SFGYVLAACA
                                YSTKFTTFLA VRSMFGLFMG GVYGNAIAMA LEQCPSNARG LMSGILQQGY SMGYVLAACA
                                YSKTFQQFLA VRSLFGLFMG GVYGNAIAMA LEHCPSNARG LMSGILQQGY SFGYVLAACA
                                YSKTFQQFLA VRSLFGLFMG GVYGNAISMA LEHCPVNARG LMSGILQQGY SLGYVFAACA
                                YSTTFQQFLA VRALFGLFMG GVYGNAIAMA LENSPVDARG LMSGILQQGY SFGYVCAACA
                                YSSTYSQFLG VRALFGLFMG GVYGNAIAMA LENSPVDARG LMSGILQQGY AFGYVCAACA

                                ARALVNTQAH GWRPLFWFGA CPPVFIIIFR LYLPETKVFQ ERQRVREASR FIAEGKIALK
                                ARALVNTTSH GWRPLFWFGA CPPIFIILFR LYLPETKVFQ ERQRVREASH FVAEGKIALK
                                ARALVNTTSH GWRPLFWFGA CPPVFIILFR LYLPETKVFQ ERQRVREASH FVAEGKIALK
                                ARALVNTTSH GWRPLFWFGA CPPVFIILFR LYLPETKVFQ ERQRVREASR FVAEGKIALK
                                ARALVNTTSH GWRPLFWFGA CPPIFIILFR LYLPETKVFQ ERQRVREASR FVAEGKVALK
                                ARVLVNTTSH GWRPLFWFGA CPPIFIIIFR LYLPETKVFQ ERQRVREASR FVAEGKIALK
                                ARALVNTTSH GWRPLFWFGA CPPVFIILFR LYLPETKVFQ ERQRVREASH FVAEGKIALK
                                ARALVNTTSH GWRPLFWFGA CPPVFIILFR LYLPETKVFQ ERQRVREASH FVAEGKIALK
                                ARALVNTTSH GWRPLFWFGA CPPIFIIIFR LYLPETKVFQ ERQRVREASH FMAEGKIALK
                                ARALVDTTSH GWRPLFWFGA CPPVLIIIAR LYLPETKVYQ ERQAVREATP FIAEGKVAFK
                                ARALVNTTSH GWRPLFWFGA CPPVLIIIAR LYLPETKVYQ ERQAVREATP FIAEGKVAFK
                                ARALVNTTSH GWRPLFWFGA CPPVLIIIAR LYLPETKVYQ ERQAVREASP FLDEGKVAFK
                                ARALVNTTSH GWRPLFWFGA CPPVLIIIAR LYLPETKVYQ ERQAVREATP FIAEGKVAFK
                                ARALVNTTSH GWRPLFWFGA CPPVLIIIAR LYLPETKVYQ ERQAVREATP FIAEGKVAFK
                                ARALVNTTSH GWRPLFWFGA CPPVLIIIAR LYLPETKVYQ ERQAVREATP FIAEGKVAFK
                                ARIFVNTTSH GWRPLFWFGA CPPLLIIIAR LYLPETKVYQ ERQAVREATS FIAEGKVAFK
                                ARALVNTTSH GWRPLFWFGA CPPVLIIIFR LCLPETQVYQ ERQLVRAATN FLAEGKVVLR
                                ARALVDTTSH GWRPLFWFGA CPPILIIIFR LYLPETEVFQ EREKVRAASK FLAEGKIALK
                                SRALVNTTSH GWRPLFWFGA CPPVFIILFR LALPETQAYI ERERLREATN FIKEGKIVIK
                                ARALVNTTSH GWRPLFWFGA CPPVLIIIAR LMMPETKAFQ ERQELRAATH FVTEGKIVLK
                                ARLLVNTTSH GWRPLFWFGA CPPVLIILWR MALPETKAFQ DRQRLRDATH FLAEGKLVLK
                                ARVFVNTTPH GWRPLFWFGA CPPVLIIAFR MFLPETQAFQ ERKRRREAAH FVQEGKAVLQ
                                ARVFVNTTSH GWRPLFWFGA CPPVLIILFR MMLPETKAFT ERHLRRADAA FVSEGKLVLQ
                                ARAFVNTTSH GWRPLFWFGA CPPVLIILFR MMLPETKAFT ERHLRRAEAA FVSEGKLVLQ
                                ARVFVNTTSH GWRPLFWFGA CPPVLIILFR MMLPETKAFT ERHLRRADAA FVSEGKLVLQ
                                ARGLVDTTPH GWRPLFWFAA GPPVLIIIFR LFLGETETFR RRQEARQEVR FMSEGKVALQ
                                ARALVDTTPH GWRPLYWFAA CPPVLIIIFR LFLGETETFR RRQEARQEVR FVSEGKVALR
                                ARGLVDTTPH GWRPLYWFGA CPPVLIILFR LCLPETNTFL QRQATREEVR FIAEGKTALK
                                ARALVDTTPH GWRPFYWFAA CPPVLIIAFR LCLPETEAFR QRQAIRAEVR FFEEGKVALK
                                ARALVDTTPH GWRPFYWFAA CPPVLIIAFR LCLPETEAFR QRQAIRAEVR FFEEGKVALK
                                ARGLVGTTSH GWRPLFWFGA CPPVLFIILR LCLPETQAYQ SRERVRKSLA FISEGKVAIK
                                ARALVDTTSH GWRPYYWFAS CPPALIIIFR LCLPETKAFQ ERQEARAEMR FLSEGKVALK
                                ARGLVDTTPH GWRPLFWFGA CPPVLFIIFR LCLPETQAYQ SRERVRNSLA FLSEGKVAVK
                                ARALVNTTPY GWRPLFWFGA CPPAIFIAFR LLLPETRMYQ QQAEMRQAAA FVAEGKVALR
                                ARGLVNTTPH GWRPLFWFGA CPPVLIIVFR LMLPETDMYQ QHDAVRKAAR FMREGKVALR
                                ARALVDTTPH GWRPLFWFGA CPPVLIIAFR LALPETRAYG EQKELRRAAA FFREAKVALR
                                ARALVNTTPH GWRPLYWFGA CPPVLIIIFR LMLPETATFQ EREAVRKSAE FYREGKVALR
                                ARGLVNTTSH GWRPLFWFGA CPPVLIIAFR LMLPETNTYQ EHDAVRRAAR FLREGKVALR
                                ARGLVNTTSH GWRPLFWFGA CPPVLIIGLR LLLPETEIYE QHASVRRTAR FLRQGKVALK
                                ARGLVNTTSH GWRPLFWFGA CPPVLIIALR LLLPETEIYE QHASVRRTAR FLREGKVAIK
                                ARGLVNTTPH GWRPLFWFGA CPPVLFIIFR LMLPETDTFL EHKRLREAAG FIKEGKVALK
                                ARGLVNTTPH GWRPLFWFGA GPPVLFILFR LMLPETDTFN EHKRIREAAG FLKEGKVAVR
                                ARGLVDTTPH GWRPLFWFGA CPPVLFIMWR LMLPETQTFL AHKRLREHAA FLQEGKVALV
                                ARGLVDTTSH DWRPLFWFGA CPPVLFIIAR LMLPETQAYQ ERQHAREVAG FIKEGKVALK
                                ARGLVDTTSH GWRPLFWFGA CPPALFIIWR LMLPETQAYQ ERQHLRQEAG FIKEGKVALK
                                ARGLVNTTSH GWRPLFWFGA CPPVLFIIFR LMMPETQTYR ERERMRIEAG FIKEGKVAIK
                                ARGLVNTTSH GWRPLYWFGA CPPVIFIAFR LMMPETQTYR ERERMRIEAG FLTEGKVAIK
                                ARGLVNTTSH GWRPLYWFGA GPPVLFIIFR LMLPETSVYL ERERVREEAK FLKEGKIAIR
                                ARGLVDTTSH TWRPLYWFAA CPPVIFIAIR FMLPETKVFQ ERERMRNEAG FISEGKVALR
                                ARALVDTTSH GWRPFYWFGA CPPVLIIALR LMLPETDAFI ARQKERVAMG FMKEGKVALK
                                ARALVDTTSH GWRPYYWFAA CPPVLIIAFR LMLPETDAFI ARQKERVAMG FMKEGKVALK
                                ARGLVNTTSH GWRPLFWFGA GPPVLIIIFR LCLPETDAYK ERVLVRNERG FIAEGKVALR
                                ARGLVNTTSH GWRPLFWFGA CPPVLIIIFR LCLPETDAYN ERMLVRNERG FIAEGKVALK
                                ARGLVNTTSH GWRPLFWFGA CPPVLIIIFR LCLPETDAYN ERVLVRNERG FLAEGKVALR
                                ARGLVNTTSH GWRPLFWFGA GPPVLIIIFR LCLPETAAYQ EREAIRQERG FIAEGKVALK
                                ARGLVNTTPH GWRPLFWFGA CPPVLIIAFR LCLPETDAYN ARVLVRNEQA FVAEGKVALK
                                ARAFVDTVGH GWRPLFWFGA GPPVLIIIFR LCLPETNAYR ERQRIREEQP FVEEGKVALK
                                ARALVNTTSH GWRPLFWFGA CPPVLIIIFR LCLPETHTFR ARQALRAEQG FVSEGRVALK
                                ARGLVNTTPH GWRPLFWFGA CPPILIIAFR LCLPETDTFI ERQRVRAAGD FLNEGKVALK
                                SRGLVNTTSH GWRPLFWFGA GPPVLIILFR LCLPETNTFR ARQALREQQG FISEGRVALK
                                ARGLVNTTSH GWRPLFWFGA GPPVLIIIFR LCLPETNTFR ARQALRQQQG FISEGRVALK
                                ARALVNTTSH GWRPLFWFGA GPPVLIILFR LCLPETATFR ARQAIRKQQG FVAEGEVALK
                                ARALVDTTPH GWRPLYWFGG SVPVLIIAFR LCLGETDAYN ERVRVRESGD FMKEGKVALK
                                ARALVDTTPH GWRPLFWFGA CPPILIILFR LCLPETNAYR ERQALRQAQG FISEGKVALR
                                ARGLVNTTPH GWRPLFWFGA CPPVLIILFR LCLPETQAYR ERQAVRESGS FIAEGKVALK
                                ARGLVNTTSH GWRPLFWFGA CPPVLFILFR LCLPETQAYR ERQAVRESGS FIAEGKIALK
                                SRGLVNTTSH GWRPLFWFGA CPPVLIIIFR LCLPETNTFR ARQAIRAQQG FISEGRVALK
                                SRAFVDTVGH GWRPLFWFGA GPPVLFIIFR LCLPETNAYR ERQRIREEQP FVEEGKVALK
                                ARAFVDTVGH EWRPLFWFGA GPPVLIIIFR ICLPETLAYQ ERQRLREEQP FLEEGKVALK
                                SRAFVNTVGH GWRPLFWFGA GPPVLIILFR LCLPETNAYL ERKRLREEEP FVEEGKIALK
                                SRAFVNTVGH GWRPLFWFGA GPPVLIILFR LCLPETKAYL ERKRLREEEP FFEEGKVALK
                                ARAFVDTVGH GWRPLFWFGA GPPLLIILFR LCLPETNTYL ERQRIREEQP FVQEGKVALK
                                ARALVNTTSH GWRPLFWFGA CPPVLIIIFR LCLPETQAYR EREKVREAGH FIAEGKVALK
                                ARGLVNTTSH GWRPLFWFGA CPPVLIIIFR LCLPETQAYR EREAVREAGH FIAEGKVALK
                                ARALVNTTPH GWRPLFWFGG AVPVLIIAFR LCLGETEAYE ERMRVREGSQ FMKEGQVALK
                                ARAFVNTTPH GWRPLYWFGS AVPVLIIIFR LFLGETDAYN ERVRIRESGD FVKEGKIALK
                                QRAITDNSKY SWRALFWFSA GPAVIFMVWR FFLPETDTFL RQKQRLYENN FSQEGKKAVK
                                ARAFVNTTSH GWRPLFWFGA CPPVLLIIFR YFLPETEAFQ KRMELRKQGR FIQEGKIALR
                                ARAFVNTTSH GWRPLFWFGA CPPVLLIIFR YFLPETEAFQ RRMELRKAGG FIQEGKVALR
                                RRAIADTTEK TWRSVFWFSA GPPIILIIWR FINPETDSYQ -RQKERFDQG FKSQAKKALN
                                YRAFAYFRDD GWKILFWFSI FLPILLIFWR LLWPETKYFT KSDAVKANGG NFKQKMVTVQ
                                YRAFLNVGEN YWKVQFWFSI WLPAVLILWR LVWPETKYFT KRQLMRDDAI KFANVKKTVS
                                QRAIVDNSPH GWRAIFWFSA GPPVLFIAWR LMLPESQHYV ERVRLEKLEN FWKNAKLACS
                                FRAFENTPGE GWRSLFWFSA GLPLIVIIWR MFFPESAHFL RKTQRRLEAK QLKTKKVMIK
                                TRAIVPNSKH GWRALFWFGA GPPILIMVFR AFLPETDTYI ASRINKEDNS FIKGVGHTLK
                                TRAIADTSPH GWRALFWFGS GPPVLIIIFR FFLPETDTYI QSKQNAEALG FWLGIKTTFK
                                ARAIADTSPY GWRALFWFGA CPPVLIMIFR FFLPETDTYI QSKKNAEAEG FWQGVKTTFK
                                TRAIADTSPF GWRALFWFGS GPPVLIIIFR LCLPETDTYL LSKKNAAEAE FWRGIKMTFK
                                TRALVYTTPH GWRSLFWFGA GPPVLIIIFR MALPETDTYI QSKHNEAVLD FFVGLKTTFS
                                TRAIADTSPY GWRALFWFGS GPPVLFIIFR YFLPETETYL ASKASQEEAG FWNGIKVTFK
                                FRAFENTEGE GWRSLFWFSS GLPLILICWR LCHGESAAFI RKQKRRVEAR LNSQISSVFK
                                YRAFAGTEGE GWRSLIWFSG GLSLILIVWR LFTPESPDYI KQQQRLKEQN FWQKIDKTFK
                                NLGVGGS-TE SWKTVFWIAA GASIGVGLVR ICFPESKQFL EAKKAGKKAA FWRETKQMLG
                                NLGVGGA-TD SWKTVFWIAA GISLGVGVIR IFFPESKQFI EAKKAGRVSS FWRETKQMLA
                                NLGVGGA-VE TWKTVFWIAA GLSIGVGLIR CLFPESKQFL ENKKNKEATA FWQETKLMLA
                                NLGVGGS-TE SWKTVFWIAA GISIAVGIIR IFFPESQQFL EARAKGKKSS FWADCKKMLI
                                NLGVGGA-TD SWKTVFWIGA GLSIGVGLLR ILFPESQQFL EAKKAGKKAS FWRETRTMLA
                                NLGVGGG-VE TWKTVFWIAA GISIAVGLVR IAFPESQQFL EAKAHGKKSA FWRETKKMLA
                                NLGVGGG-TD TWKTVFWIAA GISIAIGLIR ICFPESQSFI EARKSGKRTM FWRETVSMLG
                                NLGVGGA-TD SWKTVFWIAA GISIGVGLIR CCFPESQQFI EARKLGKNKA FWEETKKMLA
                                NLGVGGD-TD SWKTVFWIAA GLSIGVGIIR CFFPESKQFL EARKEGKAHA FWRETKVMLR

                                RHWLLLCYMV LLMAGFNFMS HGSQDLYPTM LENQFEFNSN QVTVTQVVAN LGAICGGTVV
                                RHWLLLCYMV LLMAGFNFMS HGSQDLYPTM LENQFEFNSN QVTVTQVVAN LGAICGGTLV
                                RHWLLLCYMV LLMAGFNFMS HGSQDLYPTM LENQFQFNSN QVTVTQVVAN LGAICGGTLV
                                RHWLLLCYMV LLMAGFNFMS HGSQDLYPTM LENQFEFNAN QVTVTQVVAN LGAICGGTVV
                                RHWLLICYMI LLMAGFNFMS HGSQDLYPTM LKNQFEFTPN QVTVTQVVAN LGAICGGTIV
                                RHWLLLCYLV LLMAGFNFMS HGSQDLYPTM LENQFEFNSN QVTVTQVVAN LGAICGGTLV
                                RHWLLLCYMV LLMAGFNFMS HGSQDLYPTM LENQFQFNAN QVTVTQVVAN LGALIGGTTV
                                RHWLLLCYMV LLMAGFNFMS HGSQDLYPTM LENQFQFNAN QVTVTQVVAN LGALIGGTTV
                                RHWLLLCYLV LLMAGFNFMS HGSQDLYPTM LENQLEFNAN QVTVTQVVAN LGAIFGGTVV
                                RHWMLLTYLV LLMAGFNFMS HGSQDLYPTM LKNQFEFSAD EVTVTQVVAN LGAITGGTLV
                                RHWMLLTYLV LLMAGFNFMS HGSQDLYPTM LKNQFEFSAD EVTVTQVVAN LGAITGGTLV
                                RHWMLLTYLV LLMAGFNFMS HGSQDLYPTM LKNQFEFTAD EVTVTQVVAN LGAITGGTLV
                                RHWMLLTYLV LLMAGFNFMS HGSQDLYPTM LSNQFEFTAD EVTVTQVVAN LGAITGGTLV
                                RHWMLLTYLV LLMAGFNFMS HGSQDLYPTM LSNQFEFTAD EVTVTQVVAN LGAITGGTLV
                                RHWMLLSYLV LLMAGFNFMS HGSQDLYPTM LKNQFEFSAD EVTVTQVVAN LGAITGGTLV
                                RHWMLLIYLV LLMAGFNFMS HGSQDLYPTM LENQFEFSAD EVTVTQVVAN LGAITGGTLV
                                NNWLLLCYLV LFMAGFNFMS HGSQDLYPTL LKNQYEFSAD QVTITQVVAN LGAITGGTLV
                                RHWMLLIYMV LLMAGFNFMS HGSQDLYPTM LKNQFQFNAD QVTVTQVVAN LGAMTGGTLV
                                KNFFRVIYLV MFMAGMSFTS HGSQDLYPTL LKNRNGFNAD QVTVTQVVAN IGAFVGGTTA
                                TKWPLLSYLV LLMAAMNFLS HGSQDLYPTF LKNTLQFNAD QVTVAQVVAN LGAIIGGTAV
                                KKWLLLTYLV ALASAMNFFS HGSQDLYPTL LKNTLQFSSD QVTVAQVVAN IGAVIGGTVF
                                RQWLLLSYLV LLMAGMNFLS HGSQDLYPTM LKNTLQFTAN EVTVTQVIAN LGAICGGTTV
                                RQWVLLSYLV LLMAGMNFLS HGSQDLYPTM LKNTLSFSAN EVTVTQVVAN LGAISGGTFM
                                RQWVLLGYLV LLMTAMNFLS HGSQDLYPTM LKNTLSFSAN EVTVTQVVAN LGAIIGGTFM
                                RQWVLLSYLV LLMTAMNFLS HGSQDLYPTM LKNTLLFSAN EVTVTQVIAN VGAIVGGSAM
                                RHWLMLIYLV LLMAGFNFMS HGSQDLYPTM LQNQFNFSKN AVTVTQVVAN LGALSGGVLC
                                RHWLILVYLV LLMAGFNFMS HGSQDLYPTM LENQFEFSKN EVTVTQVVAN LGALSGGVLC
                                RHWLLLIYLV LLMAGFNFMS HGSQDLYPTL LKSEFSFSAN AVTVTQVVAN LGALTGGTLC
                                RHWLLLIYLV LLMAGFNFMS HGSQDLYPTM LTNQFRFSSN AVTVTQVVAN LGALSGGTLC
                                RHWLLLVYLV LLMAGFNFMS HGSQDLYPTM LTNQFRFSSN AVTVTQVVAN LGALSGGTLC
                                NHWKLLIYLV LLMAGFNFMS HGSQDLYPTM LSAQFGFSPN AVTVTQVVAN LGAMSGGTLC
                                RHWLILVYLV LLMAGFNFMS HGSQDLYPTL LKAQFNFSAD AVTVTQVVAN LGAMTGGALC
                                NHWKLLIYIV LLMAGFNFLS HGSQDIYPTM LSAQFGFSAN AVTVTQVVAN LGAMTGGTLC
                                RHWMILLYLV LLMAGFNFMS HGSQDLYPTM LSNQFGFGPN DVTITQIVAN LGAILGGTTV
                                RHWKLLAYLV LLMAGFNFMS HGSQDLYPTM LTNQFNFSAN AVTVTQVVAN LGAMSGGTVV
                                RHWALLGYLV LLMAGFNFMS HGSQDLYPTM LTSQFGFSAD DVTVTQIVAN LGAMLGGTVV
                                RHWMMLTYLV LLMAGFNFMS HGSQDIYPTM LTNQYNFSAN AVTITQVVAN LGAMTGGTLV
                                RHWKLLTYLV LLMAGFNFMS HGSQDLYPTL LSNQFKFSAN AVTVTQVVAN LGAMLGGTVV
                                KHWLILIYLV LLMAGFNFMS HGSQDLYPTM LRSQYSFGAN AVTVTQVVAN LGAMSGGIVV
                                KHWLILIYLV LLMAGFNFMS HGSQDLYPTM LRSQYSFSAN AVTVTQVVAN LGAMSGGIIV
                                RHWLLLTYLV LLMAGFNFMS HGSQDLYPTM LTNQFNFNAD QVTVTQVVAN LGAMLGGTTV
                                KHWLLLAYLV LLMAGFNFMS HGSQDLYPTM LTNQFSFDAD QVTVTQVVAN LGAMLGGTTV
                                RHWKVLSYLV LLMAGFNFMS HGSQDLYPTM LRNQFEFSAD LVTVTQVVAN LGAMLGGSTV
                                HHWLLLVYLV LLMAGFNFMS HGSQDLYPTM LQNQLNFSKN KVTVTQVVAN LGAMLGGTVV
                                HHWLLLVYLV LLMAGFNFMS HGSQDLYPTM LENQLNFSKN KVTVTQVVAN LGAMTGGSVV
                                RHWLLLTYLV LLMAGFNFMS HGSQDLYPTM LTNQLQFSPN KVTVTQVVAN LGAMTGGTVV
                                RHWLLLTYLV LLMAGFNFMS HGSQDLYPTM LTNQLAFSAN KVTVTQVVAN LGAMTGGTVV
                                KHWLLLTYLV LLMAGFNFMS HGSQDLYPTM LENQLSFSPD KVTVTQVVAN LGAMTGGTVV
                                RHWLLLTYLV LLMAGFNFMS HGSQDLYPTM LENQLGFSKT AVTVTQVVAN LGAMTGGTVV
                                KHWLLLTYMV LLMAGFNFMS HGSQDLYPTM LSNQYNYSPN AVTVTQVVAN LGAITGGTTI
                                RHWLLLTYMV LLMAGFNFMS HGSQDLYPTM LSNQYNYSPN AVTVTQVVAN LGAITGGTTI
                                EHWLLLIYLV LLMAGFNFMS HGSQDLYPTM LKNQYNFSAN AVTVIQVVAN LAAMTGGTLV
                                EHWLLLIYLV LLMAGFNFMS HGSQDLYPTM LKNQYNFSPN AITVIQVVAN LGAMTGGTLI
                                EHWLLLIYLV LLMAGFNFMS HGSQDLYPTM LKNQYNFSAN AVTVIQVVAN LGAMTGGTVI
                                RHWLLLIYLV LLMAGFNFMS HGSQDLYPTM LKNQYNFSPN AVTVTQVVAN LGAISGGTVI
                                RHWMILVYLV LLMAGFNFMS HGSQDLYPTM LTNQFNFSAN AVTVTQVVAN LGAMLGGTVI
                                RHWLLLVYLV LLMAGFNFMS HGSQDLYPTM LKNQYNFSAN QVTVTQVVAN LGAMTGGTVV
                                KHWLLLIYMV LLMAGFNFMS HGSQDLYPTM LTNQFKFSAN AVTVTQVVAN LGAMTGGTTI
                                RHWLLLIYLV LLMAGFNFMS HGSQDLYPTM LSNQYNFGAN AVTVTQVVAN LGAMTGGTIV
                                RHWLLLIYLI LIATGFNAMS HGSQDLYNTL LSIQFRFSPD AATVTQVVAN LGAMTGGTVV
                                RHWLLLIYMV FLMAGFNFMS HGSQDLYPTM LTNQFKFSPN AVTVTQVVAN LGAMTGGTTV
                                RHWLLLCYLV LLAAGLNFAS HGSQDLYPTL LSNQFKFSPD AVTVTQVVAN LGAMTGGTIV
                                RHWMLLIYMV LLMAGFNFLS HGSQDIYPVL LENQYNFSAN AVTVTQVVAN LGAITGGTTI
                                RHWLLLCYMV ALMAGFNFMS HGSQDLYPTM LKNQYKFSPD AVTVTQVVAN LGAMTGGTLV
                                RHWMLLTYMV LLMAGFNFMS HGSQDLYPTM LKNQYSFDAN SVTITQVVAN LGAIAGGTTM
                                RHWLLLCYMV LLMAGFNFMS HGSQDLYPTM LKNQYRFDAN AVTVTQVVAN LGAICGGTIM
                                RHWLLLIYLV LLMAGFNFMS HGSQDLYPTM LTNQFKFSAN AVTVTQVVAN LGAMTGGTVI
                                RHWMLLVYLV LLMAGFNFMS HGSQDLYPTM LVNQYNFSAN QVTVTQVVAN LGAMTGGTVV
                                RHWLLLIYMV LLMAGFNFMS HGSQDLYPTM LTNQYNFSKN QVTVIQVMAN VGAMCGGTFV
                                RHWMVLVYLV LLMAGFNFMS HGSQDLYPTM LSNQYNFSPN QVTVTQVIAN LGAMCGGTIV
                                RHWMVLVYLV LLMAGFNFMS HGSQDLYPTM LSNQYNFSPN QVTVTQVVAN LGAMCGGTIV
                                RHWLLLVYLV LLMAGFNFMS HGSQDLYPTM LKSQYNFSAN QVTVTQVVAN LGAMAGGTIV
                                KHWLLLIYMV LLMAGFNFMS HGSQDLYPTM LENQYNFSAD AVTVTQVVAN LGAMTGGTVI
                                KHWLLLIYMV LLMAGFNFMS HGSQDLYPTM LENQYNFSAD AVTVTQVVAN LGAMTGGTVI
                                KHWILLVYMV LLMAGFNFMS HGSQDLYPTM LSNQYNFSAD AVTVTQVVAN LGAIAGGTTI
                                KHWTLLIYMV LLMAGFNFMS HGSQDLYPTM LTNQYNFSPN AVTVTQVVAN LGAITGGTTI
                                SYWLVLLYTV FLMSGFNFMS HGSQDLYPTL LSKQYEFSSD RSTVTNAVAN LGAITGGLIL
                                KYWLMLIYLV LLMAGFNFMS HGSQDLYPTM LQNQLGFSHD RVTVTQVVAN LGALTGGTVV
                                KYWLTLIYLV LLMAGFNFMS HGSQDLYPTM LQNQLGFGHD RVTVTQVVAN LGAITGGTIV
                                QYWLIIVYLI FLMAGFNFSS HGSQDLYPTM LTKQYHYGKD KSTVVNVCAN LGALAGGIVI
                                KYWLLFAYLV VLLVGPNYLT HASQDLLPTM LRAQLGLSKD AVTVIVVVTN IGAICGGMIF
                                KYWLLFGYLI LLLVGPNYLT HASQDLFPTM LRAQLRFSED AVTVAIVVVC LGSIAGGMFF
                                QYWLSMIYLV LLMAGFNFSS HGSQDLFPTM LTSQYQFSAD ASTVTNSVAN LGAIAGGIIV
                                TEGLMFVYLV LFAAGIHFTS HGSADLYPTF LVKQHDIGSD RKTVTMVVCN LGAVAGGIFF
                                VHWLMFTYLV VMMAGFNFMA HGSQDLYPTL LKNQLKFSID RSTVTNAVAT LGALSGQVTI
                                TYWLMFIYLV VLMAGFNFMS HGSQDLYPTM LKVQLGFSPD RSTVTNCVAN LGAIAGGVII
                                SYWLMFFYLV LFMTGFNFLS HGSQDLYPTM LRAQLGFDKD QFTITNSVAS LGSIFGGMVI
                                TYWLMFAYLV VLMGGFNFMS HGSQDLYPTM LKKQLGFSED RSTVTNCVAN FGAIAGGLVV
                                TYWLTFIYLV ILMSGFNFMS HGSQDLYPTR LKNQLEFSPD ASTVTNCVAN LGAIAGGIFM
                                NYWLMFIYLV ILMAGFNFMS HGSQDLYPTM LKNQRHFSAD RSTVTNCVAN FGAIAGGMLI
                                TEWLMFVYLV VLMSGYNFMS HGSQDLYPTL LVKQHNVGPD RKTVLMVIVN LGAMAGGLFF
                                TEWLIFSYLV LLYAGWNFTT HGSQDLYVTM ITKQYHVGLD KKTVIIVVSN IGGIIGGIIM
                                KEWKMCIYCI FLMTWFNYYS HTSQDSYTTF MLTQKEMRNA GASRASILMK TGACVGGTIV
                                QEWKMCIYCV ILMTWFNYYS HTSQDSYTTF MLTQKDLNNA AASRASILMK TGACVGGTII
                                QQWKMCIYCI ILMTWFNYYS HTSQDSYTTF MLTQKGLNND GASRASILMK TGACVGGTII
                                AEWKMCVYCC FLMTWFNYYS HTSQDSYTTF MLEQKELNNS AASRASILMK TGACVGGTII
                                KEWKMCVYCV ILMTWFNYYS HTSQDSYTTF MLEQKMLDNA GASRASILMK AGAVVGGTII
                                QEWKMCVYCI ILMTWFNYYS HTSQDSYTTF MIAQKEMENA GASRASILMK AGACVGGTII
                                KEWRMCIYCV ILMTWFNFYS HTSQDSYTTF MLTAKELDNE GASRASILMK TGACVGGTII
                                AEWKLCLYCI VLMTWFNFYS HTSQDSYTTF MLSEKELDNA GASRASILMK AGACVGGTII
                                QEWKMCVYCC ILMTWFN-CN HTSQDNYTTF VLRAKEMDNS AASRASIIMK AGACVGGTII

                                GYYSQVFGRR LSILVMAVVG AALLYPYCYV SDEKIMIAAF FEQFCVQGAW GVIPIHLMEL
                                GYYSQVFGRR LSILVMCVIG AALLYPYCYI SDESVMIAAF FEQFCVQGAW GVIPIHLMEL
                                GYYSQVFGRR LSILVMAVIG AALLYPYCYI SDESVMIAAF FEQFCVQGAW GVIPIHLMEL
                                GYYSQVFGRR LSILVMAVIG AALLYPYCYI SNEKIMIAAF FEQFCVQGAW GVIPIHLMEL
                                GYYSQMFGRR LSILAMAVIG AALLYPYCYI SNETVMIAAF FTQFCVQGAW GVIPIHLMEL
                                GYYSQVFGRR LSILVMTVIG AAILYPYCYV SDESIMIAAF FEQFCVQGAW GVIPIHLMEL
                                GYYSQVFGRR LSILVMAVIG AALLYPYCYV SDESIMIAAF FEQFCVQGAW GVIPIHLMEL
                                GYYSQVFGRR LSILVMAVIG AALLYPYCYV SDESIMIAAF FEQFCVQGAW GVIPIHLMEL
                                GYYSQVFGRR LSILVMAVLG AALLYPYCYI DDESIMIAAF FEQFCVQGAW GVIPIHLMEL
                                GYYSQIFGRR LSIITMAFVG AALLYPYSYT DNTKVMIAAF FEQFCVQGAW GVVPIHLMEL
                                GYYSQIFGRR LSIIVMALVG AALLYPYSYT DNTKIMIAAF FEQFCVQGAW GVVPIHLMEL
                                GYYSQVFGRR LSIIVMAVIG AALLYPYSYT SDTKIMIAAF FEQFCVQGAW GVVPIHLMEL
                                GYYSQIFGRR LSIIVMAIIG AAILYPYSYT DDLTVMIAAF FQQFCVQGAW GVVPIHLMEL
                                GYYSQIFGRR LSIIVMAIIG AAILYPYSYT DDLTVMIAAF FQQFCVQGAW GVVPIHLMEL
                                GYYSQIFGRR LSIIVMACIG AALLYPYSYT DNTKVMIAAF FEQFCVQGAW GVVPIHLMEL
                                GYYSQIFGRR LSIIVVAMVG AAILYPYSYT SDLSIMVAAF FEQFCVQGAW GVVPIHLMEL
                                GYYSQVFGRR LSILTMIVFG ACVLYPYCFV TTERVMVAAF FQQFCVQGAW GVIPIHLMEL
                                GYYSQTFGRR LSIIVIAIVG AALLYPYSFI SNERVMVAAF FEQFCVQGAW GVIPI-----
                                GYYSQVIGRR LSLLLMIVLG AALLYPYTHT RSMAVVAPAF FFQACIQGAF GVVPIHLMEL
                                GYYSQTFGRR LSILACVVLC ACVLYPYCYT KSNNVMAAAF FTQFAVQGAW GVIPIHLMEL
                                GYYSQVFGRR LSLLACCVLA AAVLYPYCFT EGNGIMGAAF FMQFAVMGAW GIIPIHLMEL
                                GYLSQMLGRR LSLLMCAIGG AIVLYPYCFT NSHGITVAAF FMQFCVQGAW GVIPIHLMEL
                                GYYSQVFGRR FSILACVVGA ACVLYPYCFT RSHSITAAAF FMQFFVQGAW GVIPIHLMEL
                                GYYSQVFGRR LSILACAVGA ACVLYPYCFT TNHGITAAAF CMQFFVMGAW GVIPIHLMEL
                                GYYSQVFGRR FSILACVVGA ACVLYPYCFS TGHGIIGAAF FMQFFVMGAW GVIPIHLMEL
                                GWASQIFGRR FSIIVISIIG GALLYPYTFV QNKNVIAAAY FEQFMVQGAW GVIPIHLMEL
                                GWASQIFGRR FSIIVISIVG GALLYPYTFV ENKDVIAAAY FEQFMVQGAW GVIPIHLMEL
                                GWASQIFGRR FSIIVISIVG GALLYPYTFV TSTNVMAAAF FEQFCVQGAW GVIPIHLMEL
                                GWASQIFGRR FSIIVISIVG GALLYPYTFV HDKSVMAAAF FEQFCVQGAW GVIPIHLMEL
                                GWASQIFGRR FSIIVISIVG GALLYPYTFV HDKSVMAAAF FEQFCVQGAW GVIPIHLMEL
                                GWASQIFGRR FSIIVISIVG GALLYPYDFV TDKSVMAVAF FEQFCVQGAW GVIPIHLMEL
                                GWASGMFGRR FSIIFISIVG GALLYPYTFV TSKNVMAAAF FEQFCVQGAW GIIPIHMMEL
                                GWASQIFGRR FSIIVIAIVG GALLYPYDFI TDKSVIAAAF FEQFCVQGAW GVIPIHLMEL
                                GYCSQIFGRR LSIIVMCIVG GALLYPYTFV DTRAVAAAAF FEQFCVQGAW GVIPIHLMEL
                                GYCSQIFGRR LSIIVMCVLG GALLYPYTFT SSKAVIAAAF FEQFCVQGAW GVIPIHLMEL
                                GYCSQIVGRR LSILVCCVVG GALLYPYTYV STRSLAAAAF FEQFCVQGAW GVIPIHLMEL
                                GYASQIFGRR LSIIVMCIFG GALLYPYTFV SNERIIAVAF FEQFCVQGAW GVIPIHLMEL
                                GYASQIYGRR ISIIVMCVVG GALLYPYTFV TNKGVIAAAF FEQFCVQGAW GVIPIHLMEL
                                GYVSQIFGRR ISIIVMCIIG GALLYPYTFI SSHVIIAPAF FEQFAVQGAW GVIPIHLMEL
                                GFASQIFGRR ISIIVMCIIG GALLYPYTFI SSKRLIAAAF FEQFAVQGAW GVIPIHLMEL
                                GYCSQIFGRR FSIVVCCIVG GALLYPYTFV TTEAVMAAAF FEQFCVQGAW GVIPIHLMEL
                                GYCSQIFGRR FSILVCCVVG GALLYPYTFV TTEAVMAAAF FEQFCVQGAW GVIPIHLMEL
                                GYCSQIFGRR FSILCCCVMG GAMLYPYTFV SNPRVMAAAF FMQFAVQGAW GVIPIHLMEL
                                GFSSQSIGRR ISIIACCIVG GALLYPYTFV RDSSIIAAAF FQQFCVQGAW GVIPIHLMEL
                                GFLSQSVGRR ISIIVCCIVG GALLYPYTFI RDSSIIAAAF FQQFCVQGAW GVIPIHLMEL
                                GFMSQSLGRR FSICCCCIVG GALLYPYTFV HDTSVMAAAF FQQFCVQGAW GVIPIHLMEL
                                GFLSQSIGRR FSIICCCIVG GALLYPYTFV HDTSIMAAAF FQQFCVQGAW GVIPIHLMEL
                                GFLSQSVGRR ISIIVCCVCG GALLYPYTFV RSTSIMAAAF FQQFFVQGAW GVIPIHLMEL
                                GFCSQSVGRR FSIVLCCIVG GALLYPYGFV GDKSIMAAAF FQQFCVQGAW GVIPIHLMEL
                                GYCSQIFGRR FSIIIVSIIG GALLYPYTFT SSSAINAAAF FEQFCVQGAW GVIPIHLMEL
                                GYCSQIFGRR FSIIIVSIIG GALLYPYTFV SSSAVNAAAF FEQFCVQGAW GVIPIHLMEL
                                GYCSQIFGRR FSIIVISILG GALLYPYTYT SSSAIIAAAF FEQFCVQGAW GVIPIHLMEL
                                GYCSQIFGRR FSIIFISIIG GAILYPYTYT SSSAVIAAAF FEQFCVQGAW GVIPIHLMEL
                                GYCSQIFGRR FSIIFISIIG GALLYPYTYT SSSAIIAAAF FEQFCVQGAW GVIPIHLMEL
                                GYCSQIFGRR FSIIFICVIG GALLYPYTFT SSKAVIAAAF FEQFCVQGAW GVIPIHLMEL
                                GYCSQIFGRR FSIIFISIIG GALLYPYTYT SSHAVIAAAF FEQFCVQGAW GVIPIHLMEL
                                GYCSSIFGRR ISIIVMCFLG GALLYPYTFT SSDAVIAAAF FQQFCVQGAW GVIPIHLMEL
                                GYCSQIFGRR FSIIFICVIG GALLYPYTFV TSHAVIAAAF FEQFCVQGAW GVIPIHLMEL
                                GYLSQMFGRR FSIIFICIVG GALLYPYSFV GSKSVIAAAF FEQFCVQGAW GVIPIHLMEL
                                GYSSQIFGRR LSIICICVVG GALLYPYTFV SSKAVIAAAF FEQFCVQGAW GVIPIHLMEL
                                GYCSQIFGRR FSIIFICIIG GALLYPYTFT SSKAVIAAAF FEQFCVQGAW GVIPIHLMEL
                                GYCSQIFGRR LSIMVMCVIG GALLYPYTFV SSKAVIAAAF FQQFCVQGAW GVVPIHLMEL
                                GYLSQAFGRR FSIIFISIVG GALLYPYTFV PNERIMAAAF FEQFCVQGAW GVIPIHLMEL
                                GYSSQIFGRR LCILVMCVIG GALLYPYTYT SSKAVIAAAF FEQFCVQGAW GVIPIHLMEL
                                GYCSTIFGRR LTIIVACVVG GSLLYPYTFT SSKAVMAAAF FEQFCVQGAW GVIPIHLMEL
                                GYCSTIFGRR LTIIVACVVG GALLYPYTFT SSKAVMAAAF FEQFCVQGAW GVIPIHLMEL
                                GYCSQIFGRR FSIIFISIIG GALLYPYTFV SSHAIIAAAF FEQFCVQGAW GVIPIHLMEL
                                GYCSSIFGRR ISIIVMCFLG GALLYPYTFT SSDAVIAAAF FEQFCVQGAW GVIPIHLMEL
                                GYSSSIFGRR FSIVVMCILG GALLYPYTFT SSNAVIAAAV FEQFCVQGAW GVVPIHLMEL
                                GYSSSIFGRR ICIIVMCVIG GALLYPYTFT SSNAVIAAAF FQQFCVQGAW GVIPIHLMEL
                                GYSSSIFGRR ICIIVMCVIG GALLYPYTFT SSNAVIAAAF FQQFCVQGAW GVIPIHLMEL
                                GYSSSIFGRR ISIIVMCVVG GALLYPYTFT SSEAVIAAAF FEQFCVQGAW GVIPIHLMEL
                                GYCSQIFGRR FSIIFICVIG GALLYPYTFV TDTRIIAPAF FEQFCVQGAW GVIPIHLMEL
                                GYCSQIFGRR FSIIVICVLG GALLYPYTFV SDTKIIAPAF FEQFCVQGAW GVIPIHLMEL
                                GYLSQSLGRR FSIIFVSIVG GALLYPYSFV GNEKVMVAAF FEQFCVQGAW GVIPIHLMEL
                                GYLSQTFGRR FSIIVVCILG GALLYPYSFV SNERIMAAAF FEQFCVQGAW GVIPIHLMEL
                                GHMSTFIGRR LAIVVGCVLG GAMIYPWAFI KGSGINAGAF FLQAGVQGAW GVVPIHLSEL
                                GYCSQIFGRR FSIVVMCILG GALLYPYGFL RSNSIMAAAF FEQFAVQGAW GVIPIHLMEL
                                GYSSQIFGRR ISIIAMCILG GALLYPYGFL RSNGIMAAAF FEQFAVQGAW GVIPIHLMEL
                                AHLSTFIGRR TAILIGNVIA GIMIYFWAFH ---PMWITAF FMQFGIQGSW SVVPIHLSEL
                                GQFMEVTGRR LGLLIACTMG GCFTYPAFML SEKAILGAGF MLYFCVFGVW GILPIHLAEL
                                GQLMEITGRR VGLLLALIMA GCFTYPAFML TSSAVLGAGF MLWFSILGVW GVLPIHLSEL
                                AHASSFFGRR FSIIVCCIGG GAMLYPWGFV NKSGINASVF FLQFFVQGAW GIVPIHLTEL
                                GQMTELLGRR LCVVVCMLTS GAFIYPAFLS NDINVLTAGF FVNFGIAGAA GVVPLHTFEL
                                GHLSNVFGRR LSVIISCVIG GALIYPWAFS GGAGINASVF FLQFFV-GCW GIVPIHLSEL
                                GHFSSVLGRR LSIMISCILG GAMIYPWAFV TNSGINAGVF FLQFFVQGAW GVIPIHLTEL
                                GHASFILGRR LTILLACILG AACIYPWAFV TGPGINAGVF FLQFFAQGAW GVVPIHLTEL
                                GHASSFFGRR LCIMISCVIG GALIYPWAFV TNSGINAGVF FLQFFVQGAW GVIPIHLTEL
                                GHISSFAGRR LCIMISCVVG GALIYPWAFV SNAGINAGVF FLQFCVAGAW GIIPIHLTEL
                                GHFSTALGRR LSIMISCVIG GALIYPWAFV NSAGTNAGVF FLQFFVQGAW GVVPIHLSEL
                                GQMTELLGRR FTIIICCIMG GAFIYPSFFS NDLNTMTGGY FLCFATMGAW GVAPLHLMEL
                                GQASELLGRR LTVVISIVCA GAFLYPSFFN PDRNW--PAY FLNAFVFGSF SVGPAYLLEL
                                GYLSQFVGRR RAIIISALLS GILIPAWILP GEQSLSASGF FMQFFVQGAW GVIPIHLNEL
                                GYLSQFFGRR RAIIISALIS GILIPAWILP GERALSVTGF FIQFFIQGAW GVIPIHLNEL
                                GYLSQFVGRR RAIVVAALIS ACLIPAWILP GEGSLSASGF MMQFFVQGAW GVIPIHLNEL
                                GYLSQFVGRR RAIIVSAFMS ALMIPAWILP TERGLSASGF FIQFFVQGAW GVIPIHLNEL
                                GYISQFVGRR RTMMVAALMS ALLIPAWILP GERALSATGF FMQFFVQGAW GVIPIHLNEL
                                GYLSQFVGRR RAIIVSALIS ACLIPAWILP GERSLSASGF FMQFFVQGAW GVIPIHLNEL
                                GYLSQFFGRR RAIIVAALAS GVLIPAWILP GERSLSVTGF FMQFFIQGAW GVIPVHLAEL
                                GYVSQWLGRR RAIILSALIS ACLIPAWILP GERSLSASGF FMQFFVQGAW GVIPIHLNEL
                                GYLSQYFGRR RTIIVSSLIS GCMIPAWILP SERALSATGF FMQFFVQGAW GVIPIHLNEL

                                SPPSYSAFVV GTAYQLGNLV SSASSTIESS LGEHFPLPDG YQYGKVICIF LGVVYVYVFL
                                SPPSYSAFVV GTAYQLGNLV SSASSTIEAS LGEHFPLPDG YQYGKVICIF LGVVYVYVFL
                                SPPSYSAFVV GTAYQLGNLV SSASSTIEAS LGEHFPLPDG YQYGKVICIF LGVVYVYVFL
                                SPPS------ ---YQLGNLV SSASSTIESS LGEHFPLPDG YQYGKVICIF LGVVYVYVFL
                                SPPSYSTFIV GTVYQLGNLI SSASSTIEAS IGESFPLPDG YEYGKVICMF LGIVYAYVFL
                                SPPSYSAFVV GTAYQLGNLV SSASSTIEAS LGEHFPLPEG YQYGKVICIF LGVVYVYVFL
                                SPPSYSAFVV GTAYQLGNLV SSASSTIEAS LGEHFPLPDG YQYGKVICIF LGVVYVYVFL
                                SPPSYSAFVV GTAYQLGNLV SSASSTIEAS LGEHFPLPDG YQYGKVICIF LGVVYVYVFL
                                SPPSYSAFVV GTAYQLGNLV SSASSTIEAS LGEHFPLPDG YQYGKVICIF LGVVYVYVFI
                                SPPSYSTLIV GTSYQLGNLI SSASSTIEAR LGENYPLPPT YEYGKVICIF MAVVYAYLVL
                                SPPSYSTLIV GTSYQLGNLI SSASSTIEAR LGENYPLPPT YEYGKVICIF MAVVYAYLVL
                                SPPSYSTLIV GTSYQLGNLI SSASSTIEAR LGENYPLPPT YEYGKVICIF MAVVYAYLVL
                                SPPSYSTLIV GTSYQLGNLI SSASSTIEAR LGENYPLPPN YEYGKVICIF MAVVYAYLVL
                                SPPSYSTLIV GTSYQLGNLI SSASSTIEAR LGENYPLPPN YEYGKVICIF MAVVYAYLVL
                                SPPSYSTLIV GTSYQLGNLI SSASSTIEAR LGENYPLPPT YEYGKVICIF MAVVYAYLVL
                                SPPSYNTLIV GTSYQLGNLI SSASSTIEAR LGENYPLPPN YEYGKVICIF MAVVYAYLVL
                                VPPSYSTFLV GTSYQLGNLI SSASSTIESY VGESYPLPKA YEYGKVIFVF MAVIYVYVFI
                                ---------- ---------- ---------- ---NFPLPPL YEYGKVICIF LAVVYAYLIF
                                SPPKYSTFFV GTAYQLGNLI SSTSTTVEAK LAEQYPLPPT YDYGKVIGTL MAVVYAYLFV
                                SPPSYSTFIS GTSYQLGNLI SSTASTIEAS LSEVYPLPTA YDYGKVVASL LAVVLAVLAV
                                SPPSYSTLIT GTSYQLGNLI SSTASTIEAT LSEVYPLPPA YEYGKVMAAL LAVVIAVLAV
                                APPAYSTFIV GTSYQLGNLI SSTASTIEAS LSEVYPLPPS YDYSKVIAAL LAIVLAVLAV
                                APPSYSTFIV GTSYQLGNLI SSTAATIEAS LSEVYPLPPT YDYAKVIAAL LAIVLAVLAL
                                SPPSYSTFIV GTSYQLGNLI SATAATIEAS LSEVYPLPQT YDYAKVIAVL LAIVLGSLAL
                                APPSYSTFIV GTSYQLGNLI SATASTIEAS LSEVYPLPAT FDYAKVIALL LAIVLGSLAL
                                SPGPIRTFAV GTAYQLGNLV SSASSTIEST IGERFPLPPT YEYGKVICIF MGCVFAYVIL
                                SPGPIRTFAV GTAYQLGNLV SSASSTIEST IGERFPLPGT YEYGKVICIF MGCVFAYVIL
                                SPGSIRTFTV GTAYQLGNLV SSASSTIEST IGERFPLPPT YQYGKVICIF MGCVFAYTII
                                SPGSIRTFAV GTAYQLGNLV SSASSTIEST IGERFPLPPT YDYGKVICIF MGCVYAYVII
                                APGSIRTFAV GTAYQLGNLV SSASSTIEST IGERFPLPPT YDYGKVICIF MGCVYAYVIF
                                SPGPIRTFAV GTAYQLGNLV SSASSTIEST IGERFPLPPT YDYGKVICIF MGCVYAYVII
                                SPGAIRTFAV GTAYQLGNLV SSASSTIEST IGERFPLAPS YDYGKVICIF MGCVFGYVIL
                                APGPIRTFAV GTAYQLGNLV SSASSTIEST IGERFPLPPT YDYGKVICIF MGCVYAYVII
                                SPGAFRTFVV GTSYQLGNLV SSASSTIESS IGERFPLPAN FEYGKVVCIF MGCVYIYTII
                                SPGAFRTFVV GTAYQLGNLV SSASSTIEST IGERFPLPPK EDYGKVICIF MGCVYVYVIV
                                SPGAFRTFVV GTSYQLGNLV SSASSTIEST IGERFPLPAK HEYGKVICIF MGCVYVYVIV
                                SPGAFRTFVV GTAYQLGNLV SSASSTIEST IGERFPLPPK YEYGKVICIF LGCVYVYVIV
                                SPGAFRTFVV GTAYQLGNLV SSASSTIEST IGERFPLPPL YEYGKVICIF MGCVYAYVMI
                                SPGAFRTFVV GTSYQLGNLV SSASSTIEST IGERFPLEKN YEYGKVICIF MGCVYAYVIL
                                SPGAFRTFVV GTSYQLGNLV SSASSTIEST IGERFPLENG YEYGKVICIF MGCVYVYTIL
                                SPGAFRTFVV GTSYQLGNLV SSASSTIEAR LGEKFPLPNK YNYGKVICIF MGCVFVYVIL
                                SPGAFRTFVV GTSYQLGNLV SSASSTIEAR LGEQFPLPPR FDYGRVICIF MGCVFAYVIL
                                SPGAFRTFVV GTAYQLGNLA SSASSTIESR LGENFPLAPT YDYGRVICIF MGCVFAYVIV
                                SPGAFRTFVV GTSYQLGNLV SSASSTIEAR LGENFPLPDN YDYGKVICIF MACVYVYVIV
                                SPGAFRTFVV GTSYQLGNLV SSASSTIEAT IGERFPLPDN YDYGKVICIF MACVYVYVIV
                                SPGAFRTFVV GTAYQLGNLV SSASSTIEAR IGERFPLPPT YDYGKVICIF MGCVYAYVLV
                                SPGAFRTFVV GTAYQLGNLV SSASSTIEAR IGERFPLPPT YDYGKVICIF MGCVYAYVIV
                                SPGAFRTFVV GTSYQLGNLV SSASSTIESR IGEQFPLPPT YNYGLVICIF MGCVYAYTML
                                SPGAFRTFVV GTAYQLGNLV SSASSTIEAR LGERFPLPPT YEYGKVICIF MGCVYAYTLL
                                SPGAFRTFVV GTSYQLGNLV SSASSTIEST IGERFPLPPN YEYGRVICIF MGAVYAYVIV
                                SPGAFRTFVV GTSYQLGNLV SSASSTIEST IGERYPLPPN YEYGRVICIF MGAVYAYVIL
                                SPGSFRTFVV GTSYQLGNLV SSASSTIEAQ LGEKFPLPPK FEYGKVICIF MGCVYAYVIL
                                SPGSFRTFVV GTAYQLGNLV SSASSTIEAQ LGEKFPLPPK FEYGKVICIF MSCVYVYVIL
                                SPGSFRTFVV GTAYQLGNLV SSASSTIEAQ LGEKFPLPPN FEYGKVICIF LGCVYVYVIV
                                SPGSFRTFVV GTSYQLGNLA SSASSTIEST IGSQFPLPPK YKYGLVMCIF MGCVYAYVIV
                                SPGAFRTFVV GTAYQLGNLI SSASSTIEST IGSEYPLPPA YQYGKVICIF LGCVYVYVII
                                SPGSFRTFVV GTSYQLGNLA SSASSTIEAT IGEQFPLPPK YKYGLVICIF MGCVYAYVIL
                                SPGALRTFVV GTSYQLGNLA SSASSTIEST IGERYPLAPL YNYGKVICIF MGAVYAYTIL
                                SPGSFRTFVV GTSYQLGNLV SSASSTIEAT IGERFPLPPK YRYGIVIAIF MGCVYAYVIV
                                SPGSIRTFVV GTSYQLGNLA SSASSTIESR IGERFPLPPL YDYGKVICIY MGTVYAYTIL
                                SPGSLRTFVV GTSYQLGNLA SSASSTIEAQ LGENYPLEPL YDYGKVICIF MGAVYAYVIL
                                SPGSIRTFVV GTSYQLGNLA SSASSTIEST IGERFPLDPI YNYGLVICIF MGAVYAYLFL
                                SPGSLRAFVV GTSYQLGNLV SSASSTIEAT IGERFPLPPK YEYGKVICIF MGCVYAYVIL
                                SPGAFRTFVV GTSYQLGNLA SSASSTIEAD LGENYPLPPL YEYGKVICIF MGAVYAYVIL
                                SPGAFRTFVV GTSYQLGNLA SSASSTIEAQ IGEQFPLPPK YQYGKVICIF LGCVYAYVIV
                                SPGAFRTFVV GTAYQLGNLA SSASSTIEAQ LGTQFPLPPV YNYGKVICIF LGCVYAYVIV
                                SPGSLRTFVV GTSYQLGNLA SSASSTIEST IGERYPLAPL YNYGKVICIF MGAVYAYVIL
                                SPGSFRTFVV GTSYQLGNLA SSASSTIEAT IGERFPLPPK YKYGLVICIF MGCVYAYVIL
                                SPGSFRTFVV GTSYQLGNLV SSASSTIEAT IGEQFPLPPK YKYGLVICIL MGCVYASVIL
                                SPGAFRTFVV GTSYQLGNLA SSASSTIEAT IGEQFPLPPK YKYGLVICIF MGCVYAYVIL
                                SPGAFRTFVV GTSYQLGNLA SSASSTIEAT IGEQFPLPPK YKYGLVICIF MGCVYAYVIL
                                SPGSFRTFVV GTSYQLGNLA SSASSTIEAT IGERFPLPPK YKYGLVICIF MGCVYAYVIL
                                SPGSFRTFVV GTSYQLGNLV SSASSTIEAT IGERFPLPPK YEYGKVICIF MGCVYAYVIL
                                SPGSFRTFVV GTSYQLGNLV SSASSTIEAT IGERFPLPPK YEYGKVICIF MGCVYAYVIL
                                SPGSLRAFVV GTSYQLGNLV SSASSTIEAT IGERFPLEPK YAYGKVICIF LGCVYAYVIL
                                SPGSLRAFVV GTSYQLGNLA SSASSTIEAT IGEKFPLPPK DEYGKVICIF MACVFVYVIL
                                SPPQFRSFVT GLSYQLGNLC SSASSTIEST IGERFPIHRE YDYAKVMSIF MGCVFAYLII
                                SPGSFRTFVV GTSYQLGNLV SSASSTIEAK LGEKWPLPPT YDYGKVMVIF MGAVFAYVML
                                SPSSFRTFVV GTSYQLGNLV SSASSTIEAT LGEKWPLPPT YDYGKVMVIF MGAVFAYVLL
                                SPPHFRSFVS GVSYQLGNLV SSASSTIEAT IEEQI----- HDYGKTMAIF IGAVLAYLMF
                                APADARALVA GLSYQLGNLA SAAASTIETQ LADRYPLERD EDYAKVMAIL TGSVFIFTFA
                                SPPEARALVS GLAYQLGNLA SAASVVIEND LADLYPIEWN KDYSKVMAIL TGSSVIFTFV
                                APTEFRALIT GVAYQLGNMI SSASSTIEAS IGERFPLEGR YDYGKVMCIF MGCVFAYLLI
                                FKKENRVILS GLVYQLGNLA TSGSATIEAE LGTRFPLNKP YNYGKVMGIF CGAVFAYVAV
                                TPPALRTSLV GVAYQLGNLA SAASSTIEAK IGERFPILDE YDYGKVMAIF MGCVFAFTMI
                                CPPALRSSLV GLAYQLGNLA SSASSTIEAQ IGTQFPIKDD YNYSLVMCIF IACVFTFVFV
                                SPPALRSSMI GIAYQLGNLA SSGSSTIQAT IGTQFPLRDE YNYSLVMAIF IACVFVFLFV
                                APPVLRSSMV GVAYQLGNLA SSASSTIEAT IGETFPLYDK YNYSLVMAIL MGCVFFFVLC
                                APPALRSSLV GLAYQLGNLA SSASSTIEAK IGERFPLTDA YDYSLVMAIL MGCVFFFVLV
                                SPPELRSSMV GIAYQMGNLA SSASSTIESK IGERFPLKNA YDYGKVMAIF MGCVFGFVLI
                                VNKDNRVFLS GIVYQLGNLA SSASSTIEAQ IGTRFPLDKD YDYGKVMGIF CGAVYAFMIV
                                VNSTHRTLLS GVAYQLGNLV SSASATIEAK IGERFPLKDQ FDYGKVMCIF CGAIFAYMIF
                                SPPAFRSSFP GITYQLGNMI SSPSAQIVNA IAEKTMITAP PAYGPVMGVA TAIIAMGIVF
                                SPPAFRSSFP GITYQVGNMI SSPSAQIVNA IAEKTFVTSS PAYGPVMGVA TAIIATGIAV
                                APPAYRSTFP GLTYQLGNMI SSPSAQIVNA IAESNFVTGA EAYGPVMGIA TAIIALGIAI
                                SPPAFRSSFP GVTYQIGNMI SSPSAQIVNA IAEKTFVTLK EAYGPVMGVA TAIIALGIMF
                                SPPAFRSSFP GVTYQVGNMI SSPSAQIVNA ISEKMFVTVK EAYGPTMGIA TAIIATGIFV
                                SPPAFRSSFP GITYQLGNMI SSPSAQIVNA ISEKTFVTAP EAYGPVMGIA TAIIAMGIVV
                                SPPAFRSSFT GLTYQIGNMI SSPSSQIINA VSESTFITST EAYGPVMAVA TAIIALGIMI
                                SPAAFRSSFP GITYQLGNMI SSPSAQIVNA IAETNFIRNH EAYGPTMGIA TAIIAMGIAT
                                APPAFRSSFP GITYQVGNMV SSPSAQIVNA VSEKIHIVSH EAYGPTMGIA TAIIVMGIVV

                                LTLIGPEARG
                                LTIIGPEARG
                                LTLVGPEARG
                                LTLIGPEARG
                                LTLIGPEARG
                                LTLIGPEARG
                                LTLIGPEARG
                                LTLIGPEARG
                                LTLIGPEARG
                                LTFLGPEARG
                                LTFLGPEARG
                                LTFLGPEARG
                                LTFIGPEARG
                                LTFIGPEARG
                                LTFLGPEARG
                                LTFLGPEARG
                                LTLIGPEARG
                                IVFIGPEYRG
                                MVFLGPESRG
                                LVFLGPEARG
                                LIFLGPEARG
                                LVVIGPEARG
                                LTLLGPEKRG
                                LTFLGPEKRG
                                LTFIGPEKRG
                                ITIAGPERLG
                                VTIAGPERLG
                                VTFLGPERLG
                                VTFFGPEKLG
                                ITFFGPEKLG
                                VTFFGPEKLG
                                ITFFGPENLG
                                VTFFGPENLG
                                LTLIGPEHLK
                                LTFVGPEHLR
                                LTFLGPEHLR
                                LTLIGPEHLR
                                LTFLGPEHLN
                                LTLVGPEYLG
                                LTFVGPEYLG
                                LTFIGPEHLR
                                LTFVGPEHLR
                                LTILGPERLR
                                LTFIGPENLR
                                LTFVGPENLR
                                LTFLGPEQLR
                                LTFLGPEQLR
                                LTFLGPEHLR
                                LTFLGPEHLR
                                LTFIGPEYLQ
                                LTFLGPEYLR
                                LTFLGPEYLK
                                LTFVGPEYLK
                                LTFVGPEYLR
                                LTFIGPEYLR
                                LTFVGPEYLK
                                LTAVGPEYRG
                                LTFIGPEHRG
                                LTILGPEYKN
                                VTFIGPERRG
                                LTFVGPEKRG
                                MTFIGPERRG
                                LTFLGPEMRG
                                LTFIGPERRG
                                LTLLGPEFKG
                                LTFVGPEFKG
                                LTFVGPEKRG
                                LTAIGPEYRG
                                LTILGPEYRG
                                LTAIGPEDRG
                                LTAIGPEYRG
                                LTALGPEYRG
                                LTLIGPEYRG
                                LTLVGPEYRG
                                LTFLGPEMRG
                                LTLLGPERRG
                                VTVFGPENRG
                                LTFIGPERKN
                                LTFIGPERKN
                                VVFIGPENRG
                                CVFVGHEKFH
                                LVFVGHEKFH
                                VTVLGPENKG
                                VIFLGPERFH
                                VMFLGPEKRG
                                VTFLGPENRM
                                VTLLGPERRG
                                VTFLGPENRG
                                CTFLGPENRN
                                VTFVGPENRG
                                AIFFGPERFH
                                IIFLGPERFH
                                TTAFGPEKRG
                                TTAFGPEKRG
                                TTAFGPEKRG
                                TTMFGPEKRG
                                TVMFGPERRG
                                TTMFGPERRG
                                TTAIGPEKRG
                                WTAFGPERKG
                                TTAFGPEKRG
