# Supplementary material for: Ancestral Function and Diversification of a Horizontally Acquired Oomycete Carboxylic Acid Transporter
Source: Mol Biol Evol. 2018 Apr 25;35(8):1887–900. doi: 10.1093/molbev/msy082 (PMC6063262; doi:10.1093/molbev/msy082)
Supplement: Supplementary Data [file msy082_supp.zip › Supp_data_3_ASR_alignment_PHY.txt]

81   661
316090Ps_corrected              ---------- ---------- ---------- ---------- ---------M -P---S--VT
PPTG_10844T0                    ---------- ---------- ---------- ---------- ---------M -P---S--VT
548848Pc                        ---------- ---------- ---------- ---------- ---------M -P---S--ET
104874Pc                        ---------- ---------- ---------- ---------- ---------M -P---S--ET
HpaP801202                      ---------- ---------- ---------- ---------- ---------M -P---S----
P_infestans_EEY57756            ---------- ---------- ---------- ---------- ---------M -P---S--VT
fgenesh_scip_prom.28083.1941_p  ---------- ---------- ---------- ---------- ---------M -P---S--ET
38546Pr_corrected               ---------- ---------- ---------- ---------- ---------M -P---S--ET
fgenesh_scip_prom.46568.5159_p  ---------- ---------- ---------- ---------- ---------M AL------ET
ETI51785                        ---------- ---------- ---------- ---------- ---------M APVPQS-PGS
PITG_05902T0                    ---------- ---------- ---------- ---------- ---------M APVPES-PGS
317154Ps                        ---------- ---------- ---------- ---------- ---------M APIPQS-PGS
71620Pr_corrected               ---------- ---------- ---------- ---------- ---------M APVPQS-PGS
fgenesh_scip_prom.28083.10901_  ---------- ---------- ---------- ---------- ---------M APVPQS-PGS
100801Pc                        ---------- ---------- ---------- ---------- ---------M APVLQS-PGS
fgenesh_scip_prom.46568.6823_p  ---------- ---------- ---------- ---------- ---------M -PVPQS-PGS
piwc2875ag0_2_corrected         ---------- ---------- ---------- ---------- ---------M -D-----PTK
pvec298sg0_8sg_corrected        ---------- ---------- ---------- ---------- ---------M AD------KQ
pag1s175fg0_5                   ---------- ---------- ---------- ---------- ---------M ----ST-TGH
THRCLA_01961                    ---------- ---------- ---------- ---------- ---------M I----S-PKA
THRCLA_10261                    ---------- ---------- ---------- ---------- ---------M ----QS-PKL
ACHHYP_00029                    ---------- ---------- ---------- ---------- ---------M ----QS-PKN
SDRG_07938T0                    ---------- ---------- ---------- ---------- ---------M A---ST-PKN
SDRG_07937T0                    ---------- ---------- ---------- ---------- ---------- ----------
SPRG_01426T0                    ---------- ---------- ---------- ---------- ---------- ----------
29781Penicexpan                 ---------- ---------- ---------- ---------- ---------- ----------
75091Penicruben                 ---------- ---------- ---------- ---------- ---------- ----------
74881Asperoryza                 ---------- ---------- ---------- ---------- ---------- ----------
89541Asperfumig                 ---------- ---------- ---------- ---------- ---------- ----------
14991Neosafisch                 ---------- ---------- ---------- ---------- ---------- ----------
55721Talarstipi                 ---------- ---------- ---------- ---------- ---------- ----------
72811Byssospect                 ---------- ---------- ---------- ---------- ---------- ----------
86741Talarmarne                 ---------- ---------- ---------- ---------- ---------- ----------
04131Magnaoryza                 ---------- ---------- ---------- ---------- ---------- ----------
09161Ophiopicea                 ---------- ---------- ---------- ---------- ---------- ----------
93121Gaeumgrami                 ---------- ---------- ---------- ---------- ---------- ----------
35331Grosmclavi                 ---------- ---------- ---------- ---------- ---------- ----------
11701Sporoschen                 ---------- ---------- ---------- ---------- ---------- ----------
69211Sordamacro                 ---------- ---------- ---------- ---------- --------MS SPDPEKASPP
36053Neurocrass                 ---------- ---------- ---------- ---------- --------MA SPDPEKAGSP
09251Collegloeo                 ---------- ---------- ---------- ---------- ---------- ----------
63901Collehiggi                 ---------- ---------- ---------- ---------- ---------- ----------
57961Vertidahli                 ---------- ---------- ---------- ---------- ---------- ----------
73191Fusaroxysp                 ---------- ---------- ---------- ---------- ---------- ----------
89251Fusargrami                 ---------- ---------- ---------- ---------- ---------- ----------
43551Trichviren                 ---------- ---------- ---------- ---------- ---------- ----------
91411Trichatrov                 ---------- ---------- ---------- ---------- ---------- ----------
21641Beauvbassi                 ---------- ---------- ---------- ---------- ---------- ----------
88251Metaraniso                 ---------- ---------- ---------- ---------- ---------- ----------
40741Pseuddestr                 ---------- ---------- ---------- ---------- ---------- ----------
46781Pseudpanno                 --MITGCGDT LSIISAAPHH SIERVTKSSA GGARDPTSAH PYDAHSENGS LPSLQLELRH
81281Botryciner                 ---------- ---------- ---------- ---------- ---------- ----------
08251Sclerborea                 ---------- ---------- ---------- ---------- ---------- ----------
07271Sclerscler                 ---------- ---------- ---------- ---------- ---------- ----------
41631Glarelozoy                 ---------- ---------- ---------- ---------- ---------- ----------
98611Marssbrunn                 ---------- ---------- ---------- ---------- ---------- ----------
13301Bipoloryza                 ---------- ---------- ---------- ---------- ---------- ----------
45971Cladopsamm                 ---------- ---------- ---------- ---------- ---------- ----------
63031Baudocompn                 ---------- ---------- ---------- ---------- ---------- ----------
83261Caproepimy                 ---------- ---------- ---------- ---------- ---------- ----------
77371Exophaquam                 ---------- ---------- ---------- ---------- ---------- ----------
13101Exophderma                 ---------- ---------- ---------- ---------- ---------- ----------
79831Dothisepto                 ---------- ---------- ---------- ---------- ---------- ----------
14421Cypheeurop                 ---------- ---------- ---------- ---------- ---------- ----------
01841Aureopullu                 ---------- ---------- ---------- ---------- ---------- ----------
80001Aureomelan                 ---------- ---------- ---------- ---------- ---------- ----------
17511Cladoyegre                 ---------- ---------- ---------- ---------- ---------- ----------
38291Bipolmaydi                 ---------- ---------- ---------- ---------- ---------- ----------
27931Leptomacul                 ---------- ---------- ---------- ---------- ---------- ----------
07271Pyrenteres                 ---------- ---------- ---------- ---------- ---------- ----------
53781Pyrentriti                 ---------- ---------- ---------- ---------- ---------- ----------
46341Setosturci                 ---------- ---------- ---------- ---------- ---------- ----------
41141Macrophase                 ---------- ---------- ---------- ---------- ---------- ----------
20431Neofuparvu                 ---------- ---------- ---------- ---------- ---------- ----------
56271Sphaemusiv                 ---------- ---------- ---------- ---------- ---------- ----------
91631Zymostriti                 ---------- ---------- ---------- ---------- ---------- ----------
05391Debarhanse                 ---------- ---------- ---------- ---------- ---------- ----------
50721Dactyhapto                 ---------- ---------- ---------- ---------- ---------- ----------
29221Arthroligo                 ---------- ---------- ---------- ---------- ---------- ----------
70311Candialbic                 ---------- ---------- ---------- ---------- ---------- ----------
08791Sacchcerev                 MSSSITDEKI SGEQQQPAGR KLYYNTSTFA EPPLVDEEGN PINYEPEVYN PDHEKLYHNP

                                D---YQV-AL --TPKASSDP AS----EP-V ---NNDEM-- RS-FGEYCRT RFTTL-----
                                D---YQV-AL --TPKGS-DH AA----DP-V ---RNDEE-- LS-FGEYCKT RFTTL-----
                                D---YQV-AL --TPKGS-DH TP----EP-V ---NNDEE-- RS-FKEYCKT RFTTL-----
                                D---YQV-AP --TPKAS-DH TA----EP-V ---NNDEM-- RS-FGEYCRT RFTTL-----
                                ----YQV-AL --TPQGS-CP SS----DP-V ---QNDED-- LS-LKEYCKT RITTL-----
                                D---YQV-AL --TPKGS-DH AA----EP-V ---NNDEA-- LS-LGEYCKT RLTTL-----
                                D---FHV-AL --TPKGS-DQ AA----EPLV ---NNDED-- RS-FGEYCKT RITTL-----
                                D---FHV-AL --TPKGS-DQ AA----EPLV ---NNDED-- RS-FGEYCKT RFTTL-----
                                D---YQV-AL --TPRG--DQ TP----EPPV ---NNDEE-- RS-FSEYCKT RFTTL-----
                                G---Y-VPAL --TPSVTG-T PS----AP-- -----EEK-- MS-VGEYLKS RVTTL-----
                                G---Y-VPAL --TPSVSG-T PP----AP-- -----QEK-- MN-VGEYLKS RVTTL-----
                                G---Y-VPAL --TPGVP-DA PH----SS-- -----DEK-- MS-VGEYLKS RVTTL-----
                                G---Y-VPAL --TPGVPG-T AP----DP-- -----EEK-- MS-AGEYLKS RFSTL-----
                                G---Y-VPAL --TPAVPG-S AS----DP-- ------EK-- MS-AGEYLKS RFSTL-----
                                G---Y-VPAL --TPSVTG-S PS----GS-- -----EEH-- MS-VGEYLKS RVTTL-----
                                G---Y-VPAL --TPNVTG-T PP----AP-- -----EKR-- MG-VGEYLRT RITTL-----
                                E-DHYAA-VA --SPNVNGSA PPA---ESGG --VGADYAG- MS-VGEYARS RFTSL-----
                                D-DQY-V-AM --SPK-P-DA Y-----EPT- P------N-- VS-AGEWLKS RVTTL-----
                                ----YAV-VT --TPDVTGRP TQP---LPV- -----SEKA- MD-LGTYLRT RVTTL-----
                                DKDHYAT-IL --TP-VADD- LQIH--ERK- P----DSD-- MS-PGEYLRT RVSTL-----
                                E---YQS-VL --TP-AP-DH LQQN--GAE- -----EEN-- MS-AGEYLRT RFTTL-----
                                A---YAA-VT --TPTGHHPD VAA---EPPA P--------- MT-AREYMGS RLSTL-----
                                D---YAV-IQ --TPTNS-PD VVPLKAT--- -----QPK-- MT-TKEYLGT RVSSL-----
                                ---------- ---------- ---------- ----MQPK-- MT-ATEYLGT RISSL-----
                                ---------- ---------- ---------- ---------- MT-AKEYLGT RVSSL-----
                                -----MG--- --------EA --KP-QYAAT SSPDVEE--N MS-VGRYIAT RISSL-----
                                -----MD--- --------EA --KP-QYAAT PSPDVEE--H MS-VSHYIST RISSL-----
                                -----MGA-- --------EA HEKRPGGNHT PPPDNDEMEH MS-IGRYLWT RLPTL-----
                                -----MAE-- --------QY EGKPHQNEAP ISAADEDGPR MS-IVRYLVT RISTL-----
                                -----MAE-- --------QY EGKPHHNEAP VSAAGEDGPR LS-IVRYLVT RISTL-----
                                -----MAD-- ---------- -IKEARTAQP AEEVSFPEEN MS-VGRYLAT RITSL-----
                                -----MAD-- -------MQD KPQRVELESP AQQEQGNQLS FSSIGRFFVT RIPTL-----
                                -----MTD-- -------TKE TQTAPPSYSA R-SSRLPEED MS-VGRYLAT RVSSL-----
                                -----MED-- ---TEKPSTE HAGTVRRTDE -ADL-PPWHG MS-AGRYLAT RVSSL-----
                                -----MAD-- -------L-D K-TGGHLPED EFADVPPHHG MG-VGQYITS RFSSL-----
                                -----MAS-- -ASTEKPAAE HRDDGGGQVE PAYDSPPWRG MS-TGRYLAT RVSSL-----
                                -----MAD-- ------SEYD KSFGGQAVLS PNID-PPHHN MT-ASKYIRT RISSL-----
                                -----MAE-- ------I--- EKTGGPVHA- EFTDLPPHHG MS-TSQYIAT RFTTL-----
                                GHGHGAGA-- -TQNYHQHAE NTGMETIIDE NGHEQAPHHG MS-VGQYIKT RFTTL-----
                                --GHGLGG-- -MDHSHQYTE NNGMNTIIDE NGHEQPPHHG MS-IGQYVKT RFTTL-----
                                -----ME--- -NH-DKSHVD P--EHSHHAE HHEDQTPWHG MS-VGRYLGT RFSTL-----
                                -----MD--- -SPRDKTHID P--EQSPRAE HHGDQEPWHG MS-AGQYLGT RFTTL-----
                                -----MAA-- ---HENMGVD P--DPQPRVS E--AKASHAD MT-AGRYLAT RFSTL-----
                                ---------- --------M- ----TQ--DE -YNTRAPHEG MS-PGRYAAT RFSSL-----
                                ---------- --------M- ----TQ--DE -YNTRAPHEG MS-PGRYVAT RLSSL-----
                                ---------- --------MV G---NQ--EE -YWVPENYDN MS-AGRYLAT RFSSL-----
                                ---------- --------MV G---NN--EE -YWVPEDYEG MS-AGRYLAT RVSSL-----
                                ---------- --------M- G-HHDVMASR EPGASSPHEG MS-AGTYLKT RLTTL-----
                                ---------- --------M- G-PHGGE-SA ENEGAAPHEG MS-AGKYLAT RFSTL-----
                                -----MAD-- -------TQH GEKNGSLEEQ PTIESQREVS MS-AGEYIAT RATTL-----
                                GGHPIVMS-- -GLIMAETNH AEKNGSLEEQ PTIESQRKVA MS-PGEYLGT RATTL-----
                                -----MAD-- ---------- -QYGAAGYDG RTDESESPQK MS-IGEYCRT RVSTL-----
                                -----MAD-- ---------- -HYGSPNHDG QAIESHSPEK MS-IGEYART RVSTL-----
                                -----MAD-- ---------- -QYDTAGHDG HVIESQSPVK KS-VGEYCRT RVSTL-----
                                -----MAD-- -------HFS HDHKVDSSPT RSPESHTPEE MS-IGEYART RLSTL-----
                                -----MAD-- ---------- ---------Q INHEDQARSG QV-IAAYAKT RLSTL-----
                                -----MAD-- ---------- ---TKYEDAE QREYVEPAPP MT-AARYVVT RIPTL-----
                                -----MAH-- -----VDSPT KETVPTAHHY SDEDERDNTH MS-PAKYAAT RITTL-----
                                ---------- ---------- ---------- ---------- MS-VGRYLAT RLPTL-----
                                -----MANVD VRPSPIPPLE RRLQDDQAYE EDG--LSHKH MS-VTRYAVT RFTTL-----
                                -----MANVD IHPSSNPSYE KHSPENAHDP EGE--LSNRN MS-VGKYAVT RISTL-----
                                -----MVNVD VHPSPLPPPS QRVQDDDVYE GEDPDAAGKN MS-PARYAAT RITTL-----
                                -----MDE-- --KRDYADEY DERQDAYLPG SG---EPTET MG-VGRYLAT RLSTL-----
                                -----MAD-- --------HY NEKDIRSESP TSPEPPYEER MS-ATRYAAT RISTL-----
                                -----MEKD- Y--------P HAEHQEGLPG TG---ETNEK MS-AGRYLAT RISTL-----
                                -----MDKTQ ---------- AAHYEEDLPA TG---ETTES MS-VGRYIAT RVSTL-----
                                -----MAH-- -----VGAHK ENDAVARPHD NEVDRLSNRH MS-PAKYAAT RITTL-----
                                -----MADTK Y--------- ----EDAEQR EYV--EPAPT MT-AARYVAT RIPTL-----
                                -----MDE-K Y--------- ----ASEERR DVV---PVPK TS-AGRYLST RLATL-----
                                -----MAD-K Y--------- ----DNAEQR EYVHPPTH-N MS-VGRYIAT RIPTL-----
                                -----MAD-K Y--------- ----DGAEER EYVHPPTHHK MS-AGRYIAT RIPTL-----
                                -----MADQK Y--------- -----TAEQR DYVPAS--PS MT-VGRYMAT RIPTL-----
                                -----MSTEK YDAERAEIVT EHSPSNPVVG SGIAANPDEH MS-IGRYVAT RIPTL-----
                                -----MSAEK YSTEQAEDVF DRSPN-RVAG TSGAAQPDEH MS-VGRYVAT RIPTL-----
                                -----M-AEK Y-------DF DHAVEREDAS LPNTGEPVVS MS-IGRYFAT RFSTL-----
                                ---------- ---------- ---------- ---------- MS-VGKYLAT RISSL-----
                                -MGPSRLDNE EAASFQSDYV PSMVIREHNK HIIQPPNFSS HS-ISKYFRT RIPSMFLTGD
                                ---------- ---------- ---------- ------MPFK MG-VGEYLRT RVTTL-----
                                ---------- ---------- ---------- ------MPSK MS-IGEYLRT RVTTL-----
                                ---------- -MTAADTHSI TSADVQEHNR HIIRPPKFTW PA-IRKYAIT RVTSLWVGWD
                                SLTAQPIQDT RDDELLERVY SQDQGVEYEE DEEDKPNLSA AS-IKSYALT RFTSLL----

                                ---KPPMTKV DNPFTVLAQL NRMQWLQFLV SFIAWSWDAF DFFTVSMTVS DLAETFGKTK
                                ---KPPMTKV ENPLKVLALL NRMQWLQFLV SFIAWSWDAF DFFTVSMTVS DLAETFGKTK
                                ---KPPMTKA ENPLKVLALL NRMQWLQFLV SFIAWSWDAF DFFTVSMTVS DLAETFGKTK
                                ---KPPMTKV DNPLTLLAQL NRMQWLQFLV SFIAWSWDAF DFFTVSMTVS DLAKTFGKTK
                                ---KPPMTQV ANPFQVLGQL DRLQWLQFLV AFVAWSWDAF DFFTVTMTIS DLAETFEKSK
                                ---KPPMTKA ENPLKVLALL NRMQWLQFLV SFIAWSWDAF DFFTVSMTVS DLAETFDKTK
                                ---KPPMTKV DNPLKVLALL DRMQWLQFLV AFVAWSWDAF DFFTVSMTVS DLAETFGKTK
                                ---KPPMTKV DNPLKVLALL DRMQWLQFLV AFVAWSWDAF DFFTVSMTVS DLAETFGKTK
                                ---KPQMKKV DNPFAVLKQL DRMQWLQFII AFIAWSWDAF DFFTVSMTVS DLAETFDKSK
                                ---KPPMQKA ENPFKVLGLL NRLQWMQFLV AFIAWSWDAF DFFTVSMTIE ELAEEFGKSK
                                ---KPPMQKA ENPFKVLGLL NRLQWMQFLI AFIAWSWDAF DFFTVSMTIE ELAEEFGKTK
                                ---KPTMAQV ENPFKVLGLL NRLQWMQFLV AFIAWSWDAF DFFTVSMTIE ELAEEFGKTK
                                ---KPPMAKV ENPFKVLGLL NRLQWMQFLI AFVAWSWDAF DFFTVSMTIS DLAEEFDKTK
                                ---KPPMAKV ENPFKVLGLL NRLQWMQFLI AFVAWSWDAF DFFTVSMTIS DLAEEFDKTK
                                ---KPPMAKV ENPFQVLGLL NRLQWMQFLV AFIAWSWDAF DFFTVSMTIE ELAEEFGKSK
                                ---KPPMQKV ENPFKVLRLL NRLQWMQFLI AFIAWSWDAF DFFTVSMTIS DLAEEFGKSK
                                ---KPRMAKV ANPFQVLKLL NKRQWLQFLV AFVS------ ---------- -----LRKSK
                                ---KPPMEEL PNPFKALSLL NKMQWHHFGV AFAAWSWDAF DFFTVS---- ----------
                                ---KPPMTKV PNPFKLLGML NRPQWMNFAV AFATWTWDAF DFFTVSLTLE DLAETFGKSK
                                ---KPPMTKV ANPITLLKTL DKQQWYNFGI GFAAWTWDAF DFFTVSMTLS DLGKTFGKSN
                                ---KPPMVSV ANPITLLKML DRSQWMNFGV GFAAWTWDAF DFFTVSMTLS DLAKTFDKSK
                                ---KPPMASV PNPIMLLKTL NKSQWLNFGV GFLAWTWDAF DFFTVSMTLS DLAVEFGKSN
                                ---KPPMAPV ANPIALLKTL DRLQWLNFGV GFAAWTWDAF DFFTVSMTLS DLAKEFGKSN
                                ---KPPMAPV PNPIALLKTL DRLQWLNFGV GFAAWTWDAF DFFTVSMTLS DLAKEFHKTN
                                ---KPPMAPV PNPIALLKTL DRLQWLNFGV GFAAWTWDAF DFFTVSMTLS DLAKEFNKSN
                                ---KPPMNPA PNPFKALTLL NRTQWLNFSV AFLGWSWDSF DFFTVSLTTS ELAKSFDKSV
                                ---VPPMNPA PNPFKALTLL NRTQWLNFTV AFLGWSWDSF DFFTVSLTTS ELAETFDKSV
                                ---VPPMNPA PNPFKALALL NRQQWLFFTV AFLGWSWDAF DFFTVSLTTS QLAEAFDKSV
                                ---VPPMNPA PNPFKTLTLL NKQQWLFFLV AFFGWTWDAF DFFTVSLTTS QLAKQFDKSI
                                ---KPPMNPA PNPFKALTLL NKQQWLFFLV AFLGWTWDAF DFFTVSLTTS QLAKEFDKSI
                                ---RPPMHKA PNPFKALALL NRQQWLFFLV AFWGWTWDAF DFFSVSISLT SLAKYFDRPN
                                ---KPPMHPV PNPIKALMLL NRQQWLFFTV AFLAWTWDSF DFFTVSLTVS QLSEYFGKSN
                                ---RPPMNKA PNPIKALMLL NKQQWLFFLV AFCGWTWDAF DFFSVSISLT SLAKYFDRPN
                                ---KPPMESA PNPLKLLLML DKHCWAFFMV AFLAWTWDAF DFFTVSLTVS DLAKDFGRTN
                                ---KPPMAKA PNPIAIIRSL TGRQWAFFMV AFVAWTWDAF DFFTVSLTVT DLAETFDRTR
                                ---KPPMTKA PNPIRLLLML DRHCWAFFLV AFVAWTWDAF DFFTVSLTVP QLAKSFGRTN
                                ---KPPMTKT PNPFRLIASV TRIQWAFFSV AFIAWTWDAF DFFTVSLTVS DLAETFNKTK
                                ---APAKGSA PNPLRILFSL NRHQWAFFAV AFFAWSWDAF DFFTVSLTVG DLAKDFNKTN
                                ---KPAMRPA PNPIRLLRMI TGRQWAFFGV AFFAWTWDAF DFFTVSLTVE ELAEDFGKTN
                                ---KPAMRPA PNPIRLLRMI TGRQWAFFGV AFFAWTWDAF DFFTVSLTVE ELAKDFGKTN
                                ---KPPMLSA PNPLKLVVMI NRRQWAFFAV AFAAWTWDAF DFFTVSLTVT ELSETFDKSK
                                ---KPPMLSA PNPLKLVVMI NRRQWAFFAV AFAAWTWDAF DFFTVSLTIT ELSETFNKSK
                                ---KPPMLAA PNPWRLVRML NRHQWAFFGV AFAAWTWDAF DFFTVSLTVT QLAKEFGKTK
                                ---KPPMHNV PNPIKLVRML NSQQWAFFFV AFAAWTWDAF DFFSVSLTVT SLSKTFDKSK
                                ---KPPMHNV PNPIKLLRML NSQQWAFFFI AFAAWTWDAY DFFSVSLTVT DLAETFGKSK
                                ---KPPMLNV PNPWKLLRML NRQQWSFFAI AFWAWTWDAF DFFTVSLTVA DLAKQFDKTT
                                ---KPPMLNV PNPWKLLRML NRQQWSFFAI AFWAWTWDAF DFFTVSLTVA DLAKQFGKTN
                                ---RPAMLDL PNPIRLLRLL NAQQWAFFFI AFVAWTWDAF DFFTVSLTVT DLAEQFGKTK
                                ---KPPMLPV PNPWKLVRML DAQQWAFFAL AFSAWTWDAF DFFTVSLTVS DLSKEFGKTA
                                ---KPPMNQA PNPIKLLMML TRKQWAFFAV AFIAWSWDAF DFFTVSLTVE QLAKEFHKTN
                                ---KPPMNQA PNPIKLLMML TRKQWAFFAV AFIAWSWDAF DFFTVSLTVE QLAEEFDKTK
                                ---KPPMHKA PNPFKLLAML NGKQWLFFLV AFVAWTWDAF DFFTVSLTVS DLAEEFDKTT
                                ---KPPMHQA PNPFRLLAML SGKQWLFFLV GFIAWTWDAF DFFTVSLTVS DLAEEFDKTT
                                ---KPPMHKA PNPFKLLAML NGKQWLFFFV GFVAWTWDAF DFFTVSLTVS DLAEEFDKTT
                                ---KPPMHKA PNPITLLRML NTKQWLFFLC GFVAWTWDAF DFFTVSLTVE DLAEEFDKTT
                                ---KPPMNRA PNPFTLLAML STKQWLFFLV AFSAWTWDSF DFFTVGLTVS DLGRTFNKTN
                                ---KPAHDKV ANPIALLRML NLQQWLFFLV AFFAWTWDAF DFFTVSLTIE NLAETFGKTK
                                ---KPPMAKA PNPFKLLAML NTQQWLFFLV AFFGWSWDAF DFFTVSLTVS DLAETFNKSN
                                ---KPPMDRV ENPFSLLATL SLKQWMFFLC AFLAWTWDAF DFFTVSLTVS DLAVTFNETT
                                ---KPPMAKA PNPFKLLAML NTQQWLFFLV AFFGWSWDAF DFFTVSLTVS DLAEDFGKSN
                                ---KPPMAKA PNPFALLAML NTQQWLFFLV AFFAWSWDAF DFFTVSLTVT DLAEDFGKTN
                                ---KPPMAKA PNPIKLLGTL STQQWMFFLV AFLAWSWDAF DFFTVSLTVS DLAEDFGKSN
                                ---KPPMDQL ENPITLLRML NFKQWMFFLC SFIAWTWDAF DFFTVSLTVT NLAEQFDRSK
                                ---KPAMAKA PNPIRLLRLL NFQQWMFFLV AFLAWTWDAF DFFTVSLTVE QLAETFGKTN
                                ---KPPMTKV RNPISLLRML NTQQWLFFSV AFIAWTWDAF DFFTVSLTVS DLAKDFGKTT
                                ---KPPMTKV DNPIRLLRLL NKQQWLFFAC SFIAWTWDAF DFFTVSLTVS DLAKSFGKTT
                                ---KPPMAKA PNPFTLLGML NRQQWLFFLV AFLAWSWDAF DFFTVSLTVS DLAETFGKTN
                                ---KPARDKV ANPIVLVRML NLQQWLFFLV AFFAWTWDAF DFFTVSLTIE NLAETFGKTK
                                ---KPAHDKV ANPITLLRLL NLQQWLFFLV AFFAWTWDAF DFFTVSLTVE NLAETFGKTK
                                ---KPAHDKV ANPLALLRML NLQQWLFFLV AFFAWTWDAF DFFTVSLTVS DLAETFGKTK
                                ---KPAHDKV ANPIALLRML NLQQWLFFLV AFFAWTWDAF DFFTVSLTVS DLAETFGKTK
                                ---KPARDKV ANPITLLRML NLQQWLFFLV AFFAWTWDAF DFFTVSLTID NLAKTFGKTK
                                ---KPPMAKA PNPFKLLGLL NTQQWLFFLV AFVAWSWDAF DFFTVSLTVE ELAEEFGKSK
                                ---KPPMAKA PNPFKLLALL NTQQWLFFLV AFFAWSWDAF DFFTVSLTVE DLAEQFDKSK
                                ---KPPMDRL ENPIALLRLL NLKQWLFFLC AFIAWTWDAF DFFTVSLTVS DLAEQFDKSK
                                ---KPPMDKV ENPFKLLCLL NRKQWKFFLC SFFAWTWDAF DFFTVSLTVT DLAETFGKTK
                                EIDQFTWNDV FNPFSSLKEM NSRQWNFFLV GFAGWTWDAF DFFLVSLNVS SIAKDLDRTV
                                ---APTFDPA PNPIKVLGSL TKSNWLNFAV AFLGWTWDAF DFFTVSLVVT DLAEEFGKKN
                                ---APRVDPA PNPIKVLASL SRSNWLNFAV AFLGWTWDAF DFFTVSLVVT DLAKEFNKKN
                                ELKQYSWHEV LNPFEPLVEM NLHQWNFFFL GFWAWTWDAL DFFVTSLNVS NIAEDLDSTV
                                HIHEFSWENV -NPIPELRKM TWQNWNYFFM GYFAWLSAAW AFFCVSVSVA PLAELYDRPT

                                TQITWGITLV LMLRSVGSII FGIASDCYGR KVPFIVNNLL FMVLELATGF CQNYTQFLIV
                                TDITWGITLV LMLRSVGSII FGIASDRWGR KWPFVVNNVL FIVLELATGF CQTYTQFLWV
                                TDITWGITLV LMLRSVGSII FGIASDRWGR KWPFVVNNVL FIVLELATGF CQTYTQFLWV
                                TQITWGITLV LMFRSVGSII FGIASDRWGR KWPFVVNNVL FIILELATGF CQNYTQFLIV
                                TDITWGITLV LMLRSVGAIT FGIASDRWGR KWPFVVNNLL FIVLELATGF SQTYTQFLII
                                TDITWGITLV LMLRSVGSII FGIASDRWGR KWPFVVNNVL FIVLELATGF CQTYTQFLWI
                                TDITWGITLV LMLRSVGSII FGIASDRWGR KWPFVVNNVL FIVLELATGF CQTYTQFLWV
                                TDITWGITLV LMLRSVGSII FGIASDRWGR KWPFVVNNVL FIVLELATGF CQTYTQFLWV
                                TDITWGITLV LMLRSVGSIT FGIASDRWGR KWPFVVNNVL FIILELATGF CQTYTQFLWV
                                TDITWGITLV LMLRSVGSIT FGIASDRWGR KWPFVVNNIL FIVLELLTGF CNTYTQFLWV
                                TDITWGITLV LMLRSVGSIT FGIASDRWGR KWPFVVNNIL FIVLELLTGF CTTYTQFLWV
                                TDITWGITLV LMLRSVGSIT FGIASDRWGR KWPFVVNNIL FIVLELMTGF CNTYTQFLWV
                                TDITWGITLV LMLRSVGSIT FGIASDRWGR KWPFVVNNIL FIVLELLTGF CTNYTQFLWV
                                TDITWGITLV LMLRSVGSIT FGIASDRWGR KWPFVVNNIL FIVLELLTGF CTNYTQFLWV
                                TDITWGITLV LMLRSVGSIT FGIASDRWGR KWPFVVNNIL FIVLELMTGF CNTYTQFLWV
                                TDITWGITLV LMLRSVGSIT FGIASDRWGR KWPFVVNNIL FIVLELATGF CTNYTQFLWV
                                TDITWGITVT LMLRSIGAIT FGIAADRYGR KWPFVVNNIL FIVFELLTGF CNTFTQFIWV
                                ---------- ---RSVGSTI FGIAADRYGR KWPFVINNIL FIVLELLTGF CNNYTQFLIV
                                SDITWGISIT LMFRSVGSII FGIAADRYGR KWPFVVNNIM FIVLELLTGF CTNFNQFMVV
                                TDITWGISIT LMLRSIGAII FGILADRYGR KWPFVVNNIL FIILELATGF CNTFTEFMWV
                                ADITWGISVT LMFRSVGAIF FGITADRYGR KWPFIINNIL FIILELATGF CYSFESFMVV
                                TDITWGISVT LMLRSIGSII FGLAADRYGR KWPFVVNNIL FIVLELATGF CYNFTQFMVV
                                TDITWGISIT LMLRSIGSII FGLAADRYGR KWPFVVNNIL FIVLELATGF CNTFTQFMWV
                                TEITWGISVT LMLRPIGSVI FGIAADRYGR KWPFVINNIL FIVLELATGF CTTFTQFMWV
                                TDITWGISVT LMLRPIGSIL FGIAADRYGR KWPFVVNNIL FIVLELATGF CNTFTQFMWV
                                TDITWGITLV LMLRSVGAIT FGIASDRWGR KWPFIVNQLL FVVLELGAGF CQTYKQFLAC
                                TDITWGITLV LMLRSVGAIT FGIASDRWGR KWPFIVNQLL FVVLELGAGF CQTYKQFLAC
                                SDITWGITLV LMLRSVGAIT FGIASDRWGR KWPFVINNVL FIVLELGTGF CQTYKQFLAC
                                SDITWGITLV LMLRSVGSIT FGIASDRWGR KWPFVVNNIL FIVLELGTAF CQTYKQFLAC
                                SDITWGITLV LMLRSVGAIT FGIASDRWGR KWPFVVNNIL FIVLELGTAF CQTYKQFLAC
                                SEITWGITLV LMLRSVGAII FGILSDRYGR KWPFVANNAL FIVLELGTGF CKTYKQFLAC
                                SEITWGITLV LMLRSVGAII FGIASDRYGR KWPFVVNNVL FIILELGTSF CQTYKQFLAC
                                SEITWGITLV LMLRSVGAII FGILSDRYGR KWPFVANNVL FIILELGTGF CQTYNQFLAC
                                TDITWGITLV LMFRSVGSIT FGIASDRYGR KWPFIVNNLL FIVLELGTGF CNTYSQFLAC
                                TDITWGITLV LMFRSIGSIA FGIASDRYGR KWPFVVNNLL FIALELGTGF CQTFHQFLAC
                                TDITWGITLV LMFRSVGSIL FGIAADRYGR KWPFIVNNIL FILLELGTGF CNTYGEFLAC
                                TDITWGITLV LMFRSIGSIA FGIAADRYGR KWPFVFNNVL FIALELGTGF CQTYRQFLAC
                                TQITWGITLV LMFRSVGSIL FGIAADRYGR KWPFVINNVL FIALELGTGF CQTYPQFLAC
                                TDITWGITLV LMLRSIGAIL FGIAADRYGR KWPFVVNNLL FIVLELGTGF SQTYSQFLAC
                                TDITWGITLV LMLRSIGAIS FGIAADRYGR KWPFVVNNLL FIVLELGTAF SQTYSQFLAC
                                TDITWGITLV LMFRSVGSIL FGIAADRYGR KWPFIVNNIL FIILELGTGF CQTYEQFLAC
                                TDITWGITLV LMFRSVGSVI FGIAADRYGR KWPFVVNNLL FIALELGTGF CQTYDQFLAC
                                TDITWGITLV LMFRSVGSVI FGIAADRYGR KWPFVVNNLL FVVLELGTGF CQTYRQFLVC
                                TDITWGITLV LMFRSVGSIA FGIASDRYGR KWPFVVNNLL FIVLELGTGF CQTYQQFLAC
                                KDITWGITLV LMFRSVGSIT FGIASDRYGR KWPFVINNLL FIVLELGTGF CQTYKQFLAC
                                TDITWGITLV LMFRSVGSIA FGVAADRYGR KWPFIVNNLL FIALELGTGF CNTYKQFLAC
                                TDITWGITLV LMFRSVGSVA FGVAADRYGR KWPFIVNNLL FIALELGTGF CNTYKQFLAC
                                TDITWGITLV LMFRSVGSIT FGIASDRYGR KWPFVVNNLL FIILELGTGF CQTYPQFLAC
                                TDITWGITLV LMFRSVGSIL FGIASDRYGR RWPFIVNNLL FIVLELGTGF CQTYSQFLAC
                                TDITWGITLV LMFRSVGSII FGIAADRYGR KWPFVINNIL FIILELGTGF CNTYDQFLAC
                                TDITWGITLV LMFRSVGSIL FGIAADRYGR KWPFVLNNIL FIILELGTGF CNTYGQFLAC
                                TDITWGITLV LMLRSVGSII FGLAADRYGR KWPFIVNNLL FIALELGTGF CQTYKQFLAC
                                TDITWGITLV LMLRSVGSIL FGLAADRYGR KWPFIVNNLL FIALELGTGF CQTYKQFLAC
                                TEITWGITLV LMLRSVGSIL FGLAADRYGR KWPFIVNNLL FIALELGTGF CRTYKEFLAC
                                TDITWGITLV LMLRSVGSIA FGLAADRYGR KWPFVINNLL FIVLELGTGF CQTYNQFLAC
                                TQITWGITLV LMFRSVGSII FGLAADRYGR KWPFVVNNLL FIILELGTAF CQTYDQFLAC
                                ADITWGITLV LMLRSVGSII FGLAADRYGR KWPFIINNIL FIVLELGTGF CSTYKEFLGV
                                TDITWGITLV LMFRSVGSTI FGIAADRYGR KWPFIINNIL FIALELGTGF TQTYGQFLAV
                                KNITWGITLV LMFRSVGAII FGLAADRYGR KWPFVVNNLL FIALELGTGF TRTYRQFLAC
                                SDITWGITLV LMFRSLGSAI FGIAADRYGR KWPFVINNIL FIALELGTGF CQTYKQFLAV
                                TDITWGITLV LMFRSVGSTI FGIAADRYGR KWPFIVNNLL FIVLELGTGF CQTYKQFLAV
                                TDITWGITLV LMFRSVGSTI FGIAADRYGR KWPFVVNNIL FIVLELGTGF CKTYKQFLAV
                                KDITWGITLV LMFRSVGAVT FGLAADRYGR KWPFVVNNLL FIALELGTGF CNTYSQFLAV
                                ADITWGITLV LMFRSLGSTI FGIAADRYGR KWPFIVNNLL FVVLELGTGF TSNYSSFLAV
                                KDITWGITLV LMFRSVGSII FGIAADRYGR KWPFVVNNML FIVLELGTGF CQTYNQFLAV
                                KDITWGITLV LMFRSVGAIG FGIAADRYGR KWPFVVNNLL FIVLELGTGF CQTYKQFLAV
                                TDITWGITLV LMFRSVGSTI FGIAADRYGR KWPFVINNIL FIVLELGTGF TQTYGQFLAV
                                ADITWGITLV LMLRSVGSII FGLAADRYGR KWPFIINNLL FIVLELGTGF CSTYKEFLGV
                                VDITWGITLV LMLRSVGSIV FGLAADRYGR KWTFIINNLL FIVLELATGF CVTYKEFLAV
                                TDITWGITLV LMLRSVGSII FGLAADRYGR KWPFIVNNVL FIVLELGTGF CSTYKEFLAV
                                TDITWGITLV LMLRSVGSII FGLAADRYGR KWPFIVNNLL FIVLELGTGF CSTYKEFLAV
                                ADITWGITLV LMLRSVGSII FGLAADRYGR KWPFIINNLL FIVLELGTGF CSTYNEFLGV
                                KDITWGITLV LMLRSIGSII FGIAADRWGR KWPFVVNNVL FIILELGTGF CNTYEQFLGV
                                KDITWGITLV LMLRSVGAII FGVAADRWGR KWPFVVNNLL FIVLELGTGF CNTYKQFLGV
                                KDITWGITLV LMFRSVGAIT FGLASDRYGR KWPFVVNNLL FIVLEIGTGF CNTYDQFLAV
                                KDITWGITLV LMFRSVGAIT FGLASDRYGR KWPFVVNNIL FIVLEMGTGF CNTYKQFLAV
                                KDITWGITLV LMLRSVGAII FGLWGDRYGR KWPYITNMFL LVILQIACGF VKDYNSFLGV
                                SDITWGITLV LMLRSVGAIT FGLASDRYGR KWPYIINNVL FIVFELATGF VNTYSQFLGV
                                SDITWGITLV LMLRSVGAIT FGLASDRYGR KWPYIINNVL FIVFELATGF VNTYSQFLGV
                                KDVSWGITLV LMLRTVGALI FGAIGDTYGR KWPYIINLSC LMVIQIGTGF VTTFQQFLGL
                                KDITWGLGLV LFVRSAGAVI FGLWTDKSSR KWPYITCLFL FVIAQLCTPW CDTYEKFLGV

                                RALFGIAMGG LYGNVAATAL EDCPPAARGI VSGMMQQGYA FGYLLAVVFA RALVNTQAHG
                                RALFGIAMGG LYGNVAATAL EDCPPAARGI VSGMMQQGYA FGYLLAVVFA RALVNTTSHG
                                RALFGIAMGG LYGNVAATAL EDCPPAARGI ISGMMQQGYA FGYLLAVVFA RALVNTTSHG
                                RALFGIAMGG LYGNVAATAL EDCPPAARGI VSGMMQQGYA FGYLMAVVFA RALVNTTSHG
                                RALFGIAMGG LYGNVAATAL EDCPAAARGI ISGMMQQGYA FGYLLAVVFA RALVNTTSHG
                                RALFGIAMGG LYGNVAATAL EDCPPAARGI ISGMMQQGYA FGYLLAVVFA RVLVNTTSHG
                                RALFGIAMGG LYGNVAATAL EDCPPAARGI VSGMMQQGYA FGYLLAVVFA RALVNTTSHG
                                RALFGIAMGG LYGNVAATAL EDCPPAARGI VSGMMQQGYA FGYLLAVVFA RALVNTTSHG
                                RALFGIAMGG LYGNVAATAL EDCPPAARGI ISGMMQQGYA FGYLLAVVFA RALVNTTSHG
                                RAFFGIAMGG LYGNVAATAL EDCPPAARGI ISGMMQQGYA FGYLLAVVFA RALVDTTSHG
                                RAFFGIAMGG LYGNVAATAL EDCPPAARGI ISGMMQQGYA FGYLLAVVFA RALVNTTSHG
                                RAFFGIAMGG LYGNVAATAL EDCPPRARGI ISGMMQQGYA FGYLLAVVFA RALVNTTSHG
                                RAFFGIAMGG LYGNVAATAL EDCPPAARGI ISGMMQQGYA FGYLLAVVFA RALVNTTSHG
                                RAFFGIAMGG LYGNVAATAL EDCPPAARGI ISGMMQQGYA FGYLLAVVFA RALVNTTSHG
                                RAFFGIAMGG LYGNVAATAL EDCPPKARGM ISGMMQQGYA FGYLLAVVFA RALVNTTSHG
                                RALFGIAMGG LYGNVAATAL EDCPPAARGI VSGMMQQGYA FGYLLCVVFA RIFVNTTSHG
                                RGFYGIAMGG IWGNAAATAL EDC--AARGI ISGMLQQGYA FGYLLAVVAA RALVNTTSHG
                                RALFGIAMGG LYGNAAATAL EDCPPAARGI VSGMLQQGYA FGYLLAVVFA RALVDTTSHG
                                RALFGVAMGG IWGNAVATAL EDAPIEARGI ISGILQQGYA IGYLIATVFS RALVNTTSHG
                                RGLYGIAMGG MWGNAAATAL EDAPVEARGL ISGILQQGYA FGYLLAVVFA RALVNTTSHG
                                RGLYGVAMGG MWGMAATTAI EDAPVEARGL ISGILEIGYS FGYLLAVVFA RLLVNTTSHG
                                RGLYGVAMGG MWGMAAATAL EDAPAEARGL ISGILQQGYA FGYLLAVVFA RVFVNTTPHG
                                RALYGIAMGG MWGNAAATAL EDAPAPARGL ISGILQQGYA FGYLLAVVFA RVFVNTTSHG
                                RAFYGVAMGG MWGMAAATAL EDAPAAARGL ISGIFQQGYS FGYLLAVVFA RAFVNTTSHG
                                RAFYGIAMGG MWGNAAATAL EDAPQRP--- -----AQGYS FGYLLAVVFA RVFVNTTSHG
                                RALFGIAMGG LYGNAAATAL EDCPPEARGI ISGLLQQGYA FGYLLATAFA RGLVDTTPHG
                                RALFGIAMGG LYGNAAATAL EDCPPEARGI ISGLLQQGYA FGYLLATAFA RALVDTTPHG
                                RALFGIAMGG LYGNAAATAL EDCPLEARGI VSGLLQQGYA FGYLLATAFA RGLVDTTPHG
                                RALFGIAMGG LYGNAAATAL EDCPMEARGI VSGLLQQGYA FGYLLATAFA RALVDTTPHG
                                RALFGIAMGG LYGNAAATAL EDCPMEARGI VSGLLQQGYA FGYLLATAFA RALVDTTPHG
                                RALFGIAMGG LYGNIAATAL EDCPPQARGI ISGMLQQGYA FGYLLVTAFA RGLVGTTSHG
                                RALFGIAMGG LYGNAAATAL EDCPFEARGI VSGLLQQGYA FGYLLAAAFA RALVDTTSHG
                                RALFGIAMGG LYGNIAATAL EDCPPEARGI ISGMLQQGYA FGYLLVTAFA RGLVDTTPHG
                                RALFGIAMGG LYGNAAATAL EDLPEEARGL MSGLLQQGYA FGYLLATAFA RALVNTTPYG
                                RALFGIAMGG LYGNATATAL EDLPEDSRGL MSGILQQGYA FGYLLATAFA RGLVNTTPHG
                                RALFGVAMGG LYGNAAATAL EDLPEEARGL MSGILQQGYA FGYLLATAFA RALVDTTPHG
                                RALFGIAMGG LYGNAAATAL EDLPEDTRGI MSGILQQGYA FGYLLATLFA RALVNTTPHG
                                RALFGVAMGG LYGNAAATAL EDLPEEARGI MSGILQQGYA FGYLLATAFA RGLVNTTSHG
                                RALFGIAMGG LYGNAAATAL EDLPPAARGL MSGLLQQGYA FGYLLATAFA RGLVNTTSHG
                                RALFGIAMGG LYGNAAATAL EDLPPAARGL MSGLLQQGYA FGYLLATAFA RGLVNTTSHG
                                RALFGVAMGG LYGNAAATAL EDLPSETRGM MSGVLQQGYA FGYLLAAAFA RGLVNTTPHG
                                RALFGIAMGG LYGNAAATAL EDLPSETRGM MSGVLQQGYA FGYLLAAAFA RGLVNTTPHG
                                RALFGVAMGG LYGNAAATAL EDVPEAARGL MSGILQQGYA FGYLLATAFA RGLVDTTPHG
                                RALFGVAMGG LYGNAAATAL EDCPEEARGL MSGMLQQGYA FGYLLCAAFA RGLVDTTSHD
                                RALFGVAMGG LYGNVAATAL EDCPEEARGL ISGMLQQGYA FGYLLCTAFA RGLVDTTSHG
                                RALFGVAMGG LYGNAAATAL EDCPEEARGI ISGILQQGYA FGYLLATAFA RGLVNTTSHG
                                RALFGVAMGG LYGNAAATAL EDCPSEARGI ISGILQQGYA FGYLLAAAFA RGLVNTTSHG
                                RALFGVAMGG LYGNAAATAL EDCPEEARGL ISGMLQQGYA FGYLLCAAFA RGLVNTTSHG
                                RALFGIAMGG LYGNAAATAL EDLPEEARGL MSGILQQGYA FGYLLCAAFA RGLVDTTSHT
                                RALFGVAMGG LYGNAAATAL EDCPEAVRGL ISGMLQQGYA FGYLLAVVFA RALVDTTSHG
                                RALFGIAMGG LYGNAAATAL EDCPEAARGL ISGMLQQGYA FGYLLAVVFA RALVDTTSHG
                                RALFGIAMGG LYGNAAATAL EDCPEEARGL MSGILQQGYA FGYLLATAFA RGLVNTTSHG
                                RALFGIAMGG LYGNAAATAL EDCPEEARGL ISGMLQQGYA FGYLLATAFA RGLVNTTSHG
                                RALFGVAMGG LYGNAAATAL EDCPEEARGL ISGILQQGYA FGYLLATAFA RGLVNTTSHG
                                RALFGIAMGG LYGNAAATAL EDCPEEARGL ISGMLQQGYA FGYLLATAFA RGLVNTTSHG
                                RALFGVAMGG LYGNAAATAL EDCPEEARGL VSGMLQQGYA FGYLLATAFA RGLVNTTPHG
                                RALFGIAMGG LYGNAAATAL EDCPEQARGI MSGILQQGYA FGYLLATVFA RAFVDTVGHG
                                RALFGIAMGG LYGNAAATAL EDCPEEARGI ISGMLQQGYA FGYLLATAFA RALVNTTSHG
                                RALFGIAMGG LYGNAASTAL EDVPEKARGI VSGMLQQGYA FGYLLATAFA RGLVNTTPHG
                                RALFGIAMGG LYGNAAATAL EDCPPAARGI ISGMLQQGYA FGYLLATAFS RGLVNTTSHG
                                RALFGVAMGG LYGNAAATAL EDCPEAARGI ISGMLQQGYA FGYLLATAFA RGLVNTTSHG
                                RALFGIAMGG LYGNAAATAL EDCPEAARGI LSGMLQQGYA FGYLLATAFA RALVNTTSHG
                                RALFGIAMGG LYGNVAAMAL EDCPEKARGI ISGMLQQGYA FGYLLATVFA RALVDTTPHG
                                RALFGIAMGG LYGNAAATAL EDCPDEARGL ISGMLQQGYA FGYLLATAFA RALVDTTPHG
                                RALFGIAMGG LYGNAAATAL EDVPDEARGI ISGMLQQGYA FGYLLAVVFA RGLVNTTPHG
                                RALFGIAMGG LYGNVAATAL EDCPQEARGI ISGMLQQGYA FGYLLAVVFA RGLVNTTSHG
                                RALFGIAMGG LYGNAAATAL EDCPEAARGI ISGMLQQGYA FGYLLATAFS RGLVNTTSHG
                                RALFGIAMGG LYGNAAATAL EDCPDQARGL MSGMLQQGYA FGYLLATVFS RAFVDTVGHG
                                RALFGIAMGG LYGNAAATAL EDCPEAARGL ISGMLQQGYA FGYLLATVFA RAFVDTVGHE
                                RALFGIAMGG LYGNAAATAL EDCPEQARGI ISGMLQQGYA FGYLLATVFS RAFVNTVGHG
                                RALFGIAMGG LYGNAAATAL EDCPEQARGI ISGMLQQGYA FGYLLATVFS RAFVNTVGHG
                                RALFGIAMGG LYGNAAATAL EDCPEEARGI MSGILQQGYA FGYLLATVFA RAFVDTVGHG
                                RALFGIAMGG LYGNAAATAL EDCPEQARGI VSGMLQQGYA FGYLLATVFA RALVNTTSHG
                                RALFGIAMGG LYGNAAATAL EDCPPQARGI VSGMLQQGYA FGYLLATVFA RGLVNTTSHG
                                RALFGIAMGG LYGNVAAMAL EDCPEKARGI ISGMLQQGYA FGYLLATVFA RALVNTTPHG
                                RALFGIAMGG LYGNVAAMAL EDCPQKARGI ISGMLQQGYA FGYLLATVFA RAFVNTTPHG
                                RALFGIAMGG MFGNCAACAL DDAPKKTRGF LSGFFQQGYA FGYLLVVIFQ RAITDNSKYS
                                RACFGIAMGG LYGNVAATAL EDLPPAARGI VSGMLQQGYA FGYLLAVVFA RAFVNTTSHG
                                RACFGIAMGG LYGNVAATAL EDLPPAARGI VSGMLQQGYA FGYLLAVVFA RAFVNTTSHG
                                RALFGVAMGG LFGICAAEAL GDAPKKARGV LSGIFQEGYA FGYLLAVVFR RAIADTTEKT
                                RWITGIAMGG IYGCASATAI EDAPVKARSF LSGLFFSAYA MGFIFAIIFY RAFAYFRDDG

                                WRPLFWFGAC PPVFIIIFRL YLPETKVF-Q E--------R QRVREASR-- ---------D
                                WRPLFWFGAC PPIFIILFRL YLPETKVF-Q E--------R QRVREASH-- ---------N
                                WRPLFWFGAC PPVFIILFRL YLPETKVF-Q E--------R QRVREASH-- ---------N
                                WRPLFWFGAC PPVFIILFRL YLPETKVF-Q E--------R QRVREASR-- ---------N
                                WRPLFWFGAC PPIFIILFRL YLPETKVF-Q E--------R QRVREASR-- ---------D
                                WRPLFWFGAC PPIFIIIFRL YLPETKVF-Q E--------R QRVREASR-- ---------N
                                WRPLFWFGAC PPVFIILFRL YLPETKVF-Q E--------R QRVREASH-- ---------N
                                WRPLFWFGAC PPVFIILFRL YLPETKVF-Q E--------R QRVREASH-- ---------N
                                WRPLFWFGAC PPIFIIIFRL YLPETKVF-Q E--------R QRVREASH-- ---------N
                                WRPLFWFGAC PPVLIIIARL YLPETKVY-Q E--------R QAVREATP-- ---------N
                                WRPLFWFGAC PPVLIIIARL YLPETKVY-Q E--------R QAVREATP-- ---------D
                                WRPLFWFGAC PPVLIIIARL YLPETKVY-Q E--------R QAVREASP-- ---------N
                                WRPLFWFGAC PPVLIIIARL YLPETKVY-Q E--------R QAVREATP-- ---------N
                                WRPLFWFGAC PPVLIIIARL YLPETKVY-Q E--------R QAVREATP-- ---------N
                                WRPLFWFGAC PPVLIIIARL YLPETKVY-Q E--------R QAVREATP-- ---------N
                                WRPLFWFGAC PPLLIIIARL YLPETKVY-Q E--------R QAVREATS-- ---------N
                                WRPLFWFGAC PPVLIIIFRL CLPETQVY-Q E--------R QLVRAATN-- ---------N
                                WRPLFWFGAC PPILIIIFRL YLPETEVF-Q E--------R EKVRAASK-- ---------N
                                WRPLFWFGAC PPVFIILFRL ALPETQAY-I E--------R ERLREATN-- ---------N
                                WRPLFWFGAC PPVLIIIARL MMPETKAF-Q E--------R QELRAATH-- ---------N
                                WRPLFWFGAC PPVLIILWRM ALPETKAF-Q D--------R QRLRDATH-- ---------N
                                WRPLFWFGAC PPVLIIAFRM FLPETQAF-Q E--------R KRRREAAH-- ---------A
                                WRPLFWFGAC PPVLIILFRM MLPETKAF-T E--------R HLRRADAA-- ---------S
                                WRPLFWFGAC PPVLIILFRM MLPETKAF-T E--------R HLRRAEAA-- ---------S
                                WRPLFWFGAC PPVLIILFRM MLPETKAF-T E--------R HLRRADAA-- ---------S
                                WRPLFWFAAG PPVLIIIFRL FLGETETF-R R--------R QEARQEVR-- ---------G
                                WRPLYWFAAC PPVLIIIFRL FLGETETF-R R--------R QEARQEVR-- ---------G
                                WRPLYWFGAC PPVLIILFRL CLPETNTF-L Q--------R QATREEVR-- ---------G
                                WRPFYWFAAC PPVLIIAFRL CLPETEAF-R Q--------R QAIRAEVR-- ---------G
                                WRPFYWFAAC PPVLIIAFRL CLPETEAF-R Q--------R QAIRAEVR-- ---------G
                                WRPLFWFGAC PPVLFIILRL CLPETQAY-Q S--------R ERVRKSLA-- ---------G
                                WRPYYWFASC PPALIIIFRL CLPETKAF-Q E--------R QEARAEMR-- ---------G
                                WRPLFWFGAC PPVLFIIFRL CLPETQAY-Q S--------R ERVRNSLA-- ---------G
                                WRPLFWFGAC PPAIFIAFRL LLPETRMY-Q Q--------Q AEMRQAAAAS G--------T
                                WRPLFWFGAC PPVLIIVFRL MLPETDMY-Q Q--------H DAVRKAARQH GDT----APA
                                WRPLFWFGAC PPVLIIAFRL ALPETRAY-G E--------Q KELRRAAAAA G--------S
                                WRPLYWFGAC PPVLIIIFRL MLPETATF-Q E--------R EAVRKSAEEH GD-------G
                                WRPLFWFGAC PPVLIIAFRL MLPETNTY-Q E--------H DAVRRAARVH GDT----APP
                                WRPLFWFGAC PPVLIIGLRL LLPETEIY-E Q--------H ASVRRTARAT AHGSGDRDKG
                                WRPLFWFGAC PPVLIIALRL LLPETEIY-E Q--------H ASVRRTARAN GH-----DKG
                                WRPLFWFGAC PPVLFIIFRL MLPETDTF-L E--------H KRLREAAG-R HTAESETEKS
                                WRPLFWFGAG PPVLFILFRL MLPETDTF-N E--------H KRIREAAG-- -RQAAAAAGG
                                WRPLFWFGAC PPVLFIMWRL MLPETQTF-L A--------H KRLREHAAHQ HEAAASADGS
                                WRPLFWFGAC PPVLFIIARL MLPETQAY-Q E--------R QHAREVAG-- --------AD
                                WRPLFWFGAC PPALFIIWRL MLPETQAY-Q E--------R QHLRQEAG-- --------AD
                                WRPLFWFGAC PPVLFIIFRL MMPETQTY-R E--------R ERMRIEAGQS -RS----GDE
                                WRPLYWFGAC PPVIFIAFRL MMPETQTY-R E--------R ERMRIEAGRN -RS----DEK
                                WRPLYWFGAG PPVLFIIFRL MLPETSVY-L E--------R ERVREEAKRN GTA----GAA
                                WRPLYWFAAC PPVIFIAIRF MLPETKVF-Q E--------R ERMRNEAGHV --------GK
                                WRPFYWFGAC PPVLIIALRL MLPETDAF-I A--------R QKERVAMG-- ----------
                                WRPYYWFAAC PPVLIIAFRL MLPETDAF-I A--------R QKERVAMG-- ----------
                                WRPLFWFGAG PPVLIIIFRL CLPETDAY-K E--------R VLVRNERG-- ----------
                                WRPLFWFGAC PPVLIIIFRL CLPETDAY-N E--------R MLVRNERG-- ----------
                                WRPLFWFGAC PPVLIIIFRL CLPETDAY-N E--------R VLVRNERG-- ----------
                                WRPLFWFGAG PPVLIIIFRL CLPETAAY-Q E--------R EAIRQERG-- ----------
                                WRPLFWFGAC PPVLIIAFRL CLPETDAY-N A--------R VLVRNEQA-- ----------
                                WRPLFWFGAG PPVLIIIFRL CLPETNAY-R E--------R QRIREEQP-- ----------
                                WRPLFWFGAC PPVLIIIFRL CLPETHTF-R A--------R QALRAEQG-- ----------
                                WRPLFWFGAC PPILIIAFRL CLPETDTF-I E--------R QRVRAAGD-- ----------
                                WRPLFWFGAG PPVLIILFRL CLPETNTF-R A--------R QALREQQG-- ----------
                                WRPLFWFGAG PPVLIIIFRL CLPETNTF-R A--------R QALRQQQG-- ----------
                                WRPLFWFGAG PPVLIILFRL CLPETATF-R A--------R QAIRKQQG-- ----------
                                WRPLYWFGGS VPVLIIAFRL CLGETDAY-N E--------R VRVRESGD-- ----------
                                WRPLFWFGAC PPILIILFRL CLPETNAY-R E--------R QALRQAQG-- ---------P
                                WRPLFWFGAC PPVLIILFRL CLPETQAY-R E--------R QAVRESGS-- ---------P
                                WRPLFWFGAC PPVLFILFRL CLPETQAY-R E--------R QAVRESGS-- ---------P
                                WRPLFWFGAC PPVLIIIFRL CLPETNTF-R A--------R QAIRAQQG-- ----------
                                WRPLFWFGAG PPVLFIIFRL CLPETNAY-R E--------R QRIREEQP-- ----------
                                WRPLFWFGAG PPVLIIIFRI CLPETLAY-Q E--------R QRLREEQP-- ----------
                                WRPLFWFGAG PPVLIILFRL CLPETNAY-L E--------R KRLREEEP-- ----------
                                WRPLFWFGAG PPVLIILFRL CLPETKAY-L E--------R KRLREEEP-- ----------
                                WRPLFWFGAG PPLLIILFRL CLPETNTY-L E--------R QRIREEQP-- ----------
                                WRPLFWFGAC PPVLIIIFRL CLPETQAY-R E--------R EKVREAGH-- ----------
                                WRPLFWFGAC PPVLIIIFRL CLPETQAY-R E--------R EAVREAGH-- ----------
                                WRPLFWFGGA VPVLIIAFRL CLGETEAY-E E--------R MRVREGSQ-- ----------
                                WRPLYWFGSA VPVLIIIFRL FLGETDAY-N E--------R VRIRESGD-- ----------
                                WRALFWFSAG PAVIFMVWRF FLPETDTFLR Q--------K QRLYENNE-- -------KKK
                                WRPLFWFGAC PPVLLIIFRY FLPETEAF-Q K--------R MELRKQGR-- --------DI
                                WRPLFWFGAC PPVLLIIFRY FLPETEAF-Q R--------R MELRKAGG-- --------DI
                                WRSVFWFSAG PPIILIIWRF INPETDSYQR Q--------K ERFDQGAV-- -------QKN
                                WKILFWFSIF LPILLIFWRL LWPETKYFTK VLKARKLILS DAVKANGG-- ---------E

                                ----MTKTFI AEGKIALKR- ---HWLLLCY MVLLMAGFNF MSHGSQDLYP TMLENQFEFN
                                ----MTKTFV AEGKIALKR- ---HWLLLCY MVLLMAGFNF MSHGSQDLYP TMLENQFEFN
                                ----MTATFV AEGKIALKR- ---HWLLLCY MVLLMAGFNF MSHGSQDLYP TMLENQFQFN
                                ----MTKTFV AEGKIALKR- ---HWLLLCY MVLLMAGFNF MSHGSQDLYP TMLENQFEFN
                                ----MTKAFV AEGKVALKR- ---HWLLICY MILLMAGFNF MSHGSQDLYP TMLKNQFEFT
                                ----MTKTFV AEGKIALKR- ---HWLLLCY LVLLMAGFNF MSHGSQDLYP TMLENQFEFN
                                ----MTKTFV AEGKIALKR- ---HWLLLCY MVLLMAGFNF MSHGSQDLYP TMLENQFQFN
                                ----MTKTFV AEGKIALKR- ---HWLLLCY MVLLMAGFNF MSHGSQDLYP TMLENQFQFN
                                ----MTATFM AEGKIALKR- ---HWLLLCY LVLLMAGFNF MSHGSQDLYP TMLENQLEFN
                                ----ITKTFI AEGKVAFKR- ---HWMLLTY LVLLMAGFNF MSHGSQDLYP TMLKNQFEFS
                                ----ITKTFI AEGKVAFKR- ---HWMLLTY LVLLMAGFNF MSHGSQDLYP TMLKNQFEFS
                                ----VTKAFL DEGKVAFKR- ---HWMLLTY LVLLMAGFNF MSHGSQDLYP TMLKNQFEFT
                                ----ITKTFI AEGKVAFKR- ---HWMLLTY LVLLMAGFNF MSHGSQDLYP TMLSNQFEFT
                                ----ITKTFI AEGKVAFKR- ---HWMLLTY LVLLMAGFNF MSHGSQDLYP TMLSNQFEFT
                                ----ITKTFI AEGKVAFKR- ---HWMLLSY LVLLMAGFNF MSHGSQDLYP TMLKNQFEFS
                                ----SSKTFI AEGKVAFKR- ---HWMLLIY LVLLMAGFNF MSHGSQDLYP TMLENQFEFS
                                ----VTGTFL AEGKVVLRN- ---NWLLLCY LVLFMAGFNF MSHGSQDLYP TLLKNQYEFS
                                ----ATETFL AEGKIALKR- ---HWMLLIY MVLLMAGFNF MSHGSQDLYP TMLKNQFQFN
                                ----ATATFI KEGKIVIKK- ---NFFRVIY LVMFMAGMSF TSHGSQDLYP TLLKNRNGFN
                                ----SGGTFV TEGKIVLKT- ---KWPLLSY LVLLMAAMNF LSHGSQDLYP TFLKNTLQFN
                                ----AGGMFL AEGKLVLKK- ---KWLLLTY LVALASAMNF FSHGSQDLYP TLLKNTLQFS
                                ----SSSTFV QEGKAVLQR- ---QWLLLSY LVLLMAGMNF LSHGSQDLYP TMLKNTLQFT
                                ------STFV SEGKLVLQR- ---QWVLLSY LVLLMAGMNF LSHGSQDLYP TMLKNTLSFS
                                ------STFV SEGKLVLQR- ---QWVLLGY LVLLMTAMNF LSHGSQDLYP TMLKNTLSFS
                                ------STFV SEGKLVLQR- ---QWVLLSY LVLLMTAMNF LSHGSQDLYP TMLKNTLLFS
                                ---GVAASFM SEGKVALQR- ---HWLMLIY LVLLMAGFNF MSHGSQDLYP TMLQNQFNFS
                                ---GVAASFV SEGKVALRR- ---HWLILVY LVLLMAGFNF MSHGSQDLYP TMLENQFEFS
                                ---GVASSFI AEGKTALKR- ---HWLLLIY LVLLMAGFNF MSHGSQDLYP TLLKSEFSFS
                                ---GVTSTFF EEGKVALKR- ---HWLLLIY LVLLMAGFNF MSHGSQDLYP TMLTNQFRFS
                                ---GVTSTFF EEGKVALKR- ---HWLLLVY LVLLMAGFNF MSHGSQDLYP TMLTNQFRFS
                                ---GVAGNFI SEGKVAIKN- ---HWKLLIY LVLLMAGFNF MSHGSQDLYP TMLSAQFGFS
                                ---GVAGTFL SEGKVALKR- ---HWLILVY LVLLMAGFNF MSHGSQDLYP TLLKAQFNFS
                                ---GVAGTFL SEGKVAVKN- ---HWKLLIY IVLLMAGFNF LSHGSQDIYP TMLSAQFGFS
                                ---SVSKTFV AEGKVALRR- ---HWMILLY LVLLMAGFNF MSHGSQDLYP TMLSNQFGFG
                                ---SASKTFM REGKVALRR- ---HWKLLAY LVLLMAGFNF MSHGSQDLYP TMLTNQFNFS
                                ---SASRTFF REAKVALRR- ---HWALLGY LVLLMAGFNF MSHGSQDLYP TMLTSQFGFS
                                ---SVTKTFY REGKVALRR- ---HWMMLTY LVLLMAGFNF MSHGSQDIYP TMLTNQYNFS
                                ---SATKTFL REGKVALRR- ---HWKLLTY LVLLMAGFNF MSHGSQDLYP TLLSNQFKFS
                                ---GVSATFL RQGKVALKK- ---HWLILIY LVLLMAGFNF MSHGSQDLYP TMLRSQYSFG
                                ---GVSATFL REGKVAIKK- ---HWLILIY LVLLMAGFNF MSHGSQDLYP TMLRSQYSFS
                                ---NVTSTFI KEGKVALKR- ---HWLLLTY LVLLMAGFNF MSHGSQDLYP TMLTNQFNFN
                                ---SVTSTFL KEGKVAVRK- ---HWLLLAY LVLLMAGFNF MSHGSQDLYP TMLTNQFSFD
                                PHRSVTSTFL QEGKVALVR- ---HWKVLSY LVLLMAGFNF MSHGSQDLYP TMLRNQFEFS
                                ---GKGKVFI KEGKVALKH- ---HWLLLVY LVLLMAGFNF MSHGSQDLYP TMLQNQLNFS
                                ---GKGKVFI KEGKVALKH- ---HWLLLVY LVLLMAGFNF MSHGSQDLYP TMLENQLNFS
                                ---SVGKVFI KEGKVAIKR- ---HWLLLTY LVLLMAGFNF MSHGSQDLYP TMLTNQLQFS
                                ---SVGNVFL TEGKVAIKR- ---HWLLLTY LVLLMAGFNF MSHGSQDLYP TMLTNQLAFS
                                ---SVGSVFL KEGKIAIRK- ---HWLLLTY LVLLMAGFNF MSHGSQDLYP TMLENQLSFS
                                ---SAGAVFI SEGKVALRR- ---HWLLLTY LVLLMAGFNF MSHGSQDLYP TMLENQLGFS
                                ---GITSTFM KEGKVALKK- ---HWLLLTY MVLLMAGFNF MSHGSQDLYP TMLSNQYNYS
                                ---SITGTFM KEGKVALKR- ---HWLLLTY MVLLMAGFNF MSHGSQDLYP TMLSNQYNYS
                                ---NIGATFI AEGKVALRE- ---HWLLLIY LVLLMAGFNF MSHGSQDLYP TMLKNQYNFS
                                ---NIGATFI AEGKVALKE- ---HWLLLIY LVLLMAGFNF MSHGSQDLYP TMLKNQYNFS
                                ---NIGATFL AEGKVALRE- ---HWLLLIY LVLLMAGFNF MSHGSQDLYP TMLKNQYNFS
                                ---NIGSTFI AEGKVALKR- ---HWLLLIY LVLLMAGFNF MSHGSQDLYP TMLKNQYNFS
                                ---NIGKTFV AEGKVALKR- ---HWMILVY LVLLMAGFNF MSHGSQDLYP TMLTNQFNFS
                                ---SAAKAFV EEGKVALKR- ---HWLLLVY LVLLMAGFNF MSHGSQDLYP TMLKNQYNFS
                                ---SLAGTFV SEGRVALKK- ---HWLLLIY MVLLMAGFNF MSHGSQDLYP TMLTNQFKFS
                                ---NVGKTFL NEGKVALKR- ---HWLLLIY LVLLMAGFNF MSHGSQDLYP TMLSNQYNFG
                                ---SIASTFI SEGRVALKR- ---HWLLLIY LILIATGFNA MSHGSQDLYN TLLSIQFRFS
                                ---SLAGTFI SEGRVALKR- ---HWLLLIY MVFLMAGFNF MSHGSQDLYP TMLTNQFKFS
                                ---SLASTFV AEGEVALKR- ---HWLLLCY LVLLAAGLNF ASHGSQDLYP TLLSNQFKFS
                                ---NVGKTFM KEGKVALKR- ---HWMLLIY MVLLMAGFNF LSHGSQDIYP VLLENQYNFS
                                ---GIAGTFI SEGKVALRR- ---HWLLLCY MVALMAGFNF MSHGSQDLYP TMLKNQYKFS
                                ---SVGSTFI AEGKVALKR- ---HWMLLTY MVLLMAGFNF MSHGSQDLYP TMLKNQYSFD
                                ---SLGGTFI AEGKIALKR- ---HWLLLCY MVLLMAGFNF MSHGSQDLYP TMLKNQYRFD
                                ---SLAGTFI SEGRVALKR- ---HWLLLIY LVLLMAGFNF MSHGSQDLYP TMLTNQFKFS
                                ---NAAKAFV EEGKVALKR- ---HWMLLVY LVLLMAGFNF MSHGSQDLYP TMLVNQYNFS
                                ---NAAKVFL EEGKVALKR- ---HWLLLIY MVLLMAGFNF MSHGSQDLYP TMLTNQYNFS
                                ---NAAKVFV EEGKIALKR- ---HWMVLVY LVLLMAGFNF MSHGSQDLYP TMLSNQYNFS
                                ---NAAKVFF EEGKVALKR- ---HWMVLVY LVLLMAGFNF MSHGSQDLYP TMLSNQYNFS
                                ---NAAKAFV QEGKVALKR- ---HWLLLVY LVLLMAGFNF MSHGSQDLYP TMLKSQYNFS
                                ---NVSKTFI AEGKVALKK- ---HWLLLIY MVLLMAGFNF MSHGSQDLYP TMLENQYNFS
                                ---NVGKTFI AEGKVALKK- ---HWLLLIY MVLLMAGFNF MSHGSQDLYP TMLENQYNFS
                                ---NVGKTFM KEGQVALKK- ---HWILLVY MVLLMAGFNF MSHGSQDLYP TMLSNQYNFS
                                ---NIGKTFV KEGKIALKK- ---HWTLLIY MVLLMAGFNF MSHGSQDLYP TMLTNQYNFS
                                ---SKVFEFS QEGKKAVKS- ---YWLVLLY TVFLMSGFNF MSHGSQDLYP TLLSKQYEFS
                                ---GVEKVFI QEGKIALRK- ---YWLMLIY LVLLMAGFNF MSHGSQDLYP TMLQNQLGFS
                                ---GVEKVFI QEGKVALRK- ---YWLTLIY LVLLMAGFNF MSHGSQDLYP TMLQNQLGFG
                                ---SKAAEFK SQAKKALNQ- ---YWLIIVY LIFLMAGFNF SSHGSQDLYP TMLTKQYHYG
                                ---PLPKANF KQKMVSMKRT VQKYWLLFAY LVVLLVGPNY LTHASQDLLP TMLRAQLGLS

                                SNQVTVTQVV ANLGAICGGT VVGYYSQVFG RRLSILVMAV VGAALLYP-Y CYVSDEKIMI
                                SNQVTVTQVV ANLGAICGGT LVGYYSQVFG RRLSILVMCV IGAALLYP-Y CYISDESVMI
                                SNQVTVTQVV ANLGAICGGT LVGYYSQVFG RRLSILVMAV IGAALLYP-Y CYISDESVMI
                                ANQVTVTQVV ANLGAICGGT VVGYYSQVFG RRLSILVMAV IGAALLYP-Y CYISNEKIMI
                                PNQVTVTQVV ANLGAICGGT IVGYYSQMFG RRLSILAMAV IGAALLYP-Y CYISNETVMI
                                SNQVTVTQVV ANLGAICGGT LVGYYSQVFG RRLSILVMTV IGAAILYP-Y CYVSDESIMI
                                ANQVTVTQVV ANLGALIGGT TVGYYSQVFG RRLSILVMAV IGAALLYP-Y CYVSDESIMI
                                ANQVTVTQVV ANLGALIGGT TVGYYSQVFG RRLSILVMAV IGAALLYP-Y CYVSDESIMI
                                ANQVTVTQVV ANLGAIFGGT VVGYYSQVFG RRLSILVMAV LGAALLYP-Y CYIDDESIMI
                                ADEVTVTQVV ANLGAITGGT LVGYYSQIFG RRLSIITMAF VGAALLYP-Y SYTDNTKVMI
                                ADEVTVTQVV ANLGAITGGT LVGYYSQIFG RRLSIIVMAL VGAALLYP-Y SYTDNTKIMI
                                ADEVTVTQVV ANLGAITGGT LVGYYSQVFG RRLSIIVMAV IGAALLYP-Y SYTSDTKIMI
                                ADEVTVTQVV ANLGAITGGT LVGYYSQIFG RRLSIIVMAI IGAAILYP-Y SYTDDLTVMI
                                ADEVTVTQVV ANLGAITGGT LVGYYSQIFG RRLSIIVMAI IGAAILYP-Y SYTDDLTVMI
                                ADEVTVTQVV ANLGAITGGT LVGYYSQIFG RRLSIIVMAC IGAALLYP-Y SYTDNTKVMI
                                ADEVTVTQVV ANLGAITGGT LVGYYSQIFG RRLSIIVVAM VGAAILYP-Y SYTSDLSIMV
                                ADQVTITQVV ANLGAITGGT LVGYYSQVFG RRLSILTMIV FGACVLYP-Y CFVTTERVMV
                                ADQVTVTQVV ANLGAMTGGT LVGYYSQTFG RRLSIIVIAI VGAALLYP-Y SFISNERVMV
                                ADQVTVTQVV ANIGAFVGGT TAGYYSQVIG RRLSLLLMIV LGAALLYP-Y THTRSMAVVA
                                ADQVTVAQVV ANLGAIIGGT AVGYYSQTFG RRLSILACVV LCACVLYP-Y CYTKSNNVMA
                                SDQVTVAQVV ANIGAVIGGT VFGYYSQVFG RRLSLLACCV LAAAVLYP-Y CFTEGNGIMG
                                ANEVTVTQVI ANLGAICGGT TVGYLSQMLG RRLSLLMCAI GGAIVLYP-Y CFTNSHGITV
                                ANEVTVTQVV ANLGAISGGT FMGYYSQVFG RRFSILACVV GAACVLYP-Y CFTRSHSITA
                                ANEVTVTQVV ANLGAIIGGT FMGYYSQVFG RRLSILACAV GAACVLYP-Y CFTTNHGITA
                                ANEVTVTQVI ANVGAIVGGS AMGYYSQVFG RRFSILACVV GAACVLYP-Y CFSTGHGIIG
                                KNAVTVTQVV ANLGALSGGV LCGWASQIFG RRFSIIVISI IGGALLYP-Y TFVQNKNVIA
                                KNEVTVTQVV ANLGALSGGV LCGWASQIFG RRFSIIVISI VGGALLYP-Y TFVENKDVIA
                                ANAVTVTQVV ANLGALTGGT LCGWASQIFG RRFSIIVISI VGGALLYP-Y TFVTSTNVMA
                                SNAVTVTQVV ANLGALSGGT LCGWASQIFG RRFSIIVISI VGGALLYP-Y TFVHDKSVMA
                                SNAVTVTQVV ANLGALSGGT LCGWASQIFG RRFSIIVISI VGGALLYP-Y TFVHDKSVMA
                                PNAVTVTQVV ANLGAMSGGT LCGWASQIFG RRFSIIVISI VGGALLYP-Y DFVTDKSVMA
                                ADAVTVTQVV ANLGAMTGGA LCGWASGMFG RRFSIIFISI VGGALLYP-Y TFVTSKNVMA
                                ANAVTVTQVV ANLGAMTGGT LCGWASQIFG RRFSIIVIAI VGGALLYP-Y DFITDKSVIA
                                PNDVTITQIV ANLGAILGGT TVGYCSQIFG RRLSIIVMCI VGGALLYP-Y TFVDTRAVAA
                                ANAVTVTQVV ANLGAMSGGT VVGYCSQIFG RRLSIIVMCV LGGALLYP-Y TFTSSKAVIA
                                ADDVTVTQIV ANLGAMLGGT VVGYCSQIVG RRLSILVCCV VGGALLYP-Y TYVSTRSLAA
                                ANAVTITQVV ANLGAMTGGT LVGYASQIFG RRLSIIVMCI FGGALLYP-Y TFVSNERIIA
                                ANAVTVTQVV ANLGAMLGGT VVGYASQIYG RRISIIVMCV VGGALLYP-Y TFVTNKGVIA
                                ANAVTVTQVV ANLGAMSGGI VVGYVSQIFG RRISIIVMCI IGGALLYP-Y TFISSHVIIA
                                ANAVTVTQVV ANLGAMSGGI IVGFASQIFG RRISIIVMCI IGGALLYP-Y TFISSKRLIA
                                ADQVTVTQVV ANLGAMLGGT TVGYCSQIFG RRFSIVVCCI VGGALLYP-Y TFVTTEAVMA
                                ADQVTVTQVV ANLGAMLGGT TVGYCSQIFG RRFSILVCCV VGGALLYP-Y TFVTTEAVMA
                                ADLVTVTQVV ANLGAMLGGS TVGYCSQIFG RRFSILCCCV MGGAMLYP-Y TFVSNPRVMA
                                KNKVTVTQVV ANLGAMLGGT VVGFSSQSIG RRISIIACCI VGGALLYP-Y TFVRDSSIIA
                                KNKVTVTQVV ANLGAMTGGS VVGFLSQSVG RRISIIVCCI VGGALLYP-Y TFIRDSSIIA
                                PNKVTVTQVV ANLGAMTGGT VVGFMSQSLG RRFSICCCCI VGGALLYP-Y TFVHDTSVMA
                                ANKVTVTQVV ANLGAMTGGT VVGFLSQSIG RRFSIICCCI VGGALLYP-Y TFVHDTSIMA
                                PDKVTVTQVV ANLGAMTGGT VVGFLSQSVG RRISIIVCCV CGGALLYP-Y TFVRSTSIMA
                                KTAVTVTQVV ANLGAMTGGT VVGFCSQSVG RRFSIVLCCI VGGALLYP-Y GFVGDKSIMA
                                PNAVTVTQVV ANLGAITGGT TIGYCSQIFG RRFSIIIVSI IGGALLYP-Y TFTSSSAINA
                                PNAVTVTQVV ANLGAITGGT TIGYCSQIFG RRFSIIIVSI IGGALLYP-Y TFVSSSAVNA
                                ANAVTVIQVV ANLAAMTGGT LVGYCSQIFG RRFSIIVISI LGGALLYP-Y TYTSSSAIIA
                                PNAITVIQVV ANLGAMTGGT LIGYCSQIFG RRFSIIFISI IGGAILYP-Y TYTSSSAVIA
                                ANAVTVIQVV ANLGAMTGGT VIGYCSQIFG RRFSIIFISI IGGALLYP-Y TYTSSSAIIA
                                PNAVTVTQVV ANLGAISGGT VIGYCSQIFG RRFSIIFICV IGGALLYP-Y TFTSSKAVIA
                                ANAVTVTQVV ANLGAMLGGT VIGYCSQIFG RRFSIIFISI IGGALLYP-Y TYTSSHAVIA
                                ANQVTVTQVV ANLGAMTGGT VVGYCSSIFG RRISIIVMCF LGGALLYP-Y TFTSSDAVIA
                                ANAVTVTQVV ANLGAMTGGT TIGYCSQIFG RRFSIIFICV IGGALLYP-Y TFVTSHAVIA
                                ANAVTVTQVV ANLGAMTGGT IVGYLSQMFG RRFSIIFICI VGGALLYP-Y SFVGSKSVIA
                                PDAATVTQVV ANLGAMTGGT VVGYSSQIFG RRLSIICICV VGGALLYP-Y TFVSSKAVIA
                                PNAVTVTQVV ANLGAMTGGT TVGYCSQIFG RRFSIIFICI IGGALLYP-Y TFTSSKAVIA
                                PDAVTVTQVV ANLGAMTGGT IVGYCSQIFG RRLSIMVMCV IGGALLYP-Y TFVSSKAVIA
                                ANAVTVTQVV ANLGAITGGT TIGYLSQAFG RRFSIIFISI VGGALLYP-Y TFVPNERIMA
                                PDAVTVTQVV ANLGAMTGGT LVGYSSQIFG RRLCILVMCV IGGALLYP-Y TYTSSKAVIA
                                ANSVTITQVV ANLGAIAGGT TMGYCSTIFG RRLTIIVACV VGGSLLYP-Y TFTSSKAVMA
                                ANAVTVTQVV ANLGAICGGT IMGYCSTIFG RRLTIIVACV VGGALLYP-Y TFTSSKAVMA
                                ANAVTVTQVV ANLGAMTGGT VIGYCSQIFG RRFSIIFISI IGGALLYP-Y TFVSSHAIIA
                                ANQVTVTQVV ANLGAMTGGT VVGYCSSIFG RRISIIVMCF LGGALLYP-Y TFTSSDAVIA
                                KNQVTVIQVM ANVGAMCGGT FVGYSSSIFG RRFSIVVMCI LGGALLYP-Y TFTSSNAVIA
                                PNQVTVTQVI ANLGAMCGGT IVGYSSSIFG RRICIIVMCV IGGALLYP-Y TFTSSNAVIA
                                PNQVTVTQVV ANLGAMCGGT IVGYSSSIFG RRICIIVMCV IGGALLYP-Y TFTSSNAVIA
                                ANQVTVTQVV ANLGAMAGGT IVGYSSSIFG RRISIIVMCV VGGALLYP-Y TFTSSEAVIA
                                ADAVTVTQVV ANLGAMTGGT VIGYCSQIFG RRFSIIFICV IGGALLYP-Y TFVTDTRIIA
                                ADAVTVTQVV ANLGAMTGGT VIGYCSQIFG RRFSIIVICV LGGALLYP-Y TFVSDTKIIA
                                ADAVTVTQVV ANLGAIAGGT TIGYLSQSLG RRFSIIFVSI VGGALLYP-Y SFVGNEKVMV
                                PNAVTVTQVV ANLGAITGGT TIGYLSQTFG RRFSIIVVCI LGGALLYP-Y SFVSNERIMA
                                SDRSTVTNAV ANLGAITGGL ILGHMSTFIG RRLAIVVGCV LGGAMIYP-W AFIKGSGINA
                                HDRVTVTQVV ANLGALTGGT VVGYCSQIFG RRFSIVVMCI LGGALLYP-Y GFLRSNSIMA
                                HDRVTVTQVV ANLGAITGGT IVGYSSQIFG RRISIIAMCI LGGALLYP-Y GFLRSNGIMA
                                KDKSTVVNVC ANLGALAGGI VIAHLSTFIG RRTAILIGNV IAGIMIYF-W AF---HPMWI
                                KDAVTVIVVV TNIGAICGGM IFGQFMEVTG RRLGLLIACT MGGCFTYPAF MLRSEKAILG

                                AAFFEQFCVQ GAWGVIPIHL MELSPPSYSA FVVGTAYQLG NLVSSASSTI ESSLGEHFPL
                                AAFFEQFCVQ GAWGVIPIHL MELSPPSYSA FVVGTAYQLG NLVSSASSTI EASLGEHFPL
                                AAFFEQFCVQ GAWGVIPIHL MELSPPSYSA FVVGTAYQLG NLVSSASSTI EASLGEHFPL
                                AAFFEQFCVQ GAWGVIPIHL MELSPPS--- ------YQLG NLVSSASSTI ESSLGEHFPL
                                AAFFTQFCVQ GAWGVIPIHL MELSPPSYST FIVGTVYQLG NLISSASSTI EASIGESFPL
                                AAFFEQFCVQ GAWGVIPIHL MELSPPSYSA FVVGTAYQLG NLVSSASSTI EASLGEHFPL
                                AAFFEQFCVQ GAWGVIPIHL MELSPPSYSA FVVGTAYQLG NLVSSASSTI EASLGEHFPL
                                AAFFEQFCVQ GAWGVIPIHL MELSPPSYSA FVVGTAYQLG NLVSSASSTI EASLGEHFPL
                                AAFFEQFCVQ GAWGVIPIHL MELSPPSYSA FVVGTAYQLG NLVSSASSTI EASLGEHFPL
                                AAFFEQFCVQ GAWGVVPIHL MELSPPSYST LIVGTSYQLG NLISSASSTI EARLGENYPL
                                AAFFEQFCVQ GAWGVVPIHL MELSPPSYST LIVGTSYQLG NLISSASSTI EARLGENYPL
                                AAFFEQFCVQ GAWGVVPIHL MELSPPSYST LIVGTSYQLG NLISSASSTI EARLGENYPL
                                AAFFQQFCVQ GAWGVVPIHL MELSPPSYST LIVGTSYQLG NLISSASSTI EARLGENYPL
                                AAFFQQFCVQ GAWGVVPIHL MELSPPSYST LIVGTSYQLG NLISSASSTI EARLGENYPL
                                AAFFEQFCVQ GAWGVVPIHL MELSPPSYST LIVGTSYQLG NLISSASSTI EARLGENYPL
                                AAFFEQFCVQ GAWGVVPIHL MELSPPSYNT LIVGTSYQLG NLISSASSTI EARLGENYPL
                                AAFFQQFCVQ GAWGVIPIHL MELVPPSYST FLVGTSYQLG NLISSASSTI ESYVGESYPL
                                AAFFEQFCVQ GAWGVIPI-- ---------- ---------- ---------- ------NFPL
                                PAFFFQACIQ GAFGVVPIHL MELSPPKYST FFVGTAYQLG NLISSTSTTV EAKLAEQYPL
                                AAFFTQFAVQ GAWGVIPIHL MELSPPSYST FISGTSYQLG NLISSTASTI EASLSEVYPL
                                AAFFMQFAVM GAWGIIPIHL MELSPPSYST LITGTSYQLG NLISSTASTI EATLSEVYPL
                                AAFFMQFCVQ GAWGVIPIHL MELAPPAYST FIVGTSYQLG NLISSTASTI EASLSEVYPL
                                AAFFMQFFVQ GAWGVIPIHL MELAPPSYST FIVGTSYQLG NLISSTAATI EASLSEVYPL
                                AAFCMQFFVM GAWGVIPIHL MELSPPSYST FIVGTSYQLG NLISATAATI EASLSEVYPL
                                AAFFMQFFVM GAWGVIPIHL MELAPPSYST FIVGTSYQLG NLISATASTI EASLSEVYPL
                                AAYFEQFMVQ GAWGVIPIHL MELSPGPIRT FAVGTAYQLG NLVSSASSTI ESTIGERFPL
                                AAYFEQFMVQ GAWGVIPIHL MELSPGPIRT FAVGTAYQLG NLVSSASSTI ESTIGERFPL
                                AAFFEQFCVQ GAWGVIPIHL MELSPGSIRT FTVGTAYQLG NLVSSASSTI ESTIGERFPL
                                AAFFEQFCVQ GAWGVIPIHL MELSPGSIRT FAVGTAYQLG NLVSSASSTI ESTIGERFPL
                                AAFFEQFCVQ GAWGVIPIHL MELAPGSIRT FAVGTAYQLG NLVSSASSTI ESTIGERFPL
                                VAFFEQFCVQ GAWGVIPIHL MELSPGPIRT FAVGTAYQLG NLVSSASSTI ESTIGERFPL
                                AAFFEQFCVQ GAWGIIPIHM MELSPGAIRT FAVGTAYQLG NLVSSASSTI ESTIGERFPL
                                AAFFEQFCVQ GAWGVIPIHL MELAPGPIRT FAVGTAYQLG NLVSSASSTI ESTIGERFPL
                                AAFFEQFCVQ GAWGVIPIHL MELSPGAFRT FVVGTSYQLG NLVSSASSTI ESSIGERFPL
                                AAFFEQFCVQ GAWGVIPIHL MELSPGAFRT FVVGTAYQLG NLVSSASSTI ESTIGERFPL
                                AAFFEQFCVQ GAWGVIPIHL MELSPGAFRT FVVGTSYQLG NLVSSASSTI ESTIGERFPL
                                VAFFEQFCVQ GAWGVIPIHL MELSPGAFRT FVVGTAYQLG NLVSSASSTI ESTIGERFPL
                                AAFFEQFCVQ GAWGVIPIHL MELSPGAFRT FVVGTAYQLG NLVSSASSTI ESTIGERFPL
                                PAFFEQFAVQ GAWGVIPIHL MELSPGAFRT FVVGTSYQLG NLVSSASSTI ESTIGERFPL
                                AAFFEQFAVQ GAWGVIPIHL MELSPGAFRT FVVGTSYQLG NLVSSASSTI ESTIGERFPL
                                AAFFEQFCVQ GAWGVIPIHL MELSPGAFRT FVVGTSYQLG NLVSSASSTI EARLGEKFPL
                                AAFFEQFCVQ GAWGVIPIHL MELSPGAFRT FVVGTSYQLG NLVSSASSTI EARLGEQFPL
                                AAFFMQFAVQ GAWGVIPIHL MELSPGAFRT FVVGTAYQLG NLASSASSTI ESRLGENFPL
                                AAFFQQFCVQ GAWGVIPIHL MELSPGAFRT FVVGTSYQLG NLVSSASSTI EARLGENFPL
                                AAFFQQFCVQ GAWGVIPIHL MELSPGAFRT FVVGTSYQLG NLVSSASSTI EATIGERFPL
                                AAFFQQFCVQ GAWGVIPIHL MELSPGAFRT FVVGTAYQLG NLVSSASSTI EARIGERFPL
                                AAFFQQFCVQ GAWGVIPIHL MELSPGAFRT FVVGTAYQLG NLVSSASSTI EARIGERFPL
                                AAFFQQFFVQ GAWGVIPIHL MELSPGAFRT FVVGTSYQLG NLVSSASSTI ESRIGEQFPL
                                AAFFQQFCVQ GAWGVIPIHL MELSPGAFRT FVVGTAYQLG NLVSSASSTI EARLGERFPL
                                AAFFEQFCVQ GAWGVIPIHL MELSPGAFRT FVVGTSYQLG NLVSSASSTI ESTIGERFPL
                                AAFFEQFCVQ GAWGVIPIHL MELSPGAFRT FVVGTSYQLG NLVSSASSTI ESTIGERYPL
                                AAFFEQFCVQ GAWGVIPIHL MELSPGSFRT FVVGTSYQLG NLVSSASSTI EAQLGEKFPL
                                AAFFEQFCVQ GAWGVIPIHL MELSPGSFRT FVVGTAYQLG NLVSSASSTI EAQLGEKFPL
                                AAFFEQFCVQ GAWGVIPIHL MELSPGSFRT FVVGTAYQLG NLVSSASSTI EAQLGEKFPL
                                AAFFEQFCVQ GAWGVIPIHL MELSPGSFRT FVVGTSYQLG NLASSASSTI ESTIGSQFPL
                                AAFFEQFCVQ GAWGVIPIHL MELSPGAFRT FVVGTAYQLG NLISSASSTI ESTIGSEYPL
                                AAFFQQFCVQ GAWGVIPIHL MELSPGSFRT FVVGTSYQLG NLASSASSTI EATIGEQFPL
                                AAFFEQFCVQ GAWGVIPIHL MELSPGALRT FVVGTSYQLG NLASSASSTI ESTIGERYPL
                                AAFFEQFCVQ GAWGVIPIHL MELSPGSFRT FVVGTSYQLG NLVSSASSTI EATIGERFPL
                                AAFFEQFCVQ GAWGVIPIHL MELSPGSIRT FVVGTSYQLG NLASSASSTI ESRIGERFPL
                                AAFFEQFCVQ GAWGVIPIHL MELSPGSLRT FVVGTSYQLG NLASSASSTI EAQLGENYPL
                                AAFFQQFCVQ GAWGVVPIHL MELSPGSIRT FVVGTSYQLG NLASSASSTI ESTIGERFPL
                                AAFFEQFCVQ GAWGVIPIHL MELSPGSLRA FVVGTSYQLG NLVSSASSTI EATIGERFPL
                                AAFFEQFCVQ GAWGVIPIHL MELSPGAFRT FVVGTSYQLG NLASSASSTI EADLGENYPL
                                AAFFEQFCVQ GAWGVIPIHL MELSPGAFRT FVVGTSYQLG NLASSASSTI EAQIGEQFPL
                                AAFFEQFCVQ GAWGVIPIHL MELSPGAFRT FVVGTAYQLG NLASSASSTI EAQLGTQFPL
                                AAFFEQFCVQ GAWGVIPIHL MELSPGSLRT FVVGTSYQLG NLASSASSTI ESTIGERYPL
                                AAFFEQFCVQ GAWGVIPIHL MELSPGSFRT FVVGTSYQLG NLASSASSTI EATIGERFPL
                                AAVFEQFCVQ GAWGVVPIHL MELSPGSFRT FVVGTSYQLG NLVSSASSTI EATIGEQFPL
                                AAFFQQFCVQ GAWGVIPIHL MELSPGAFRT FVVGTSYQLG NLASSASSTI EATIGEQFPL
                                AAFFQQFCVQ GAWGVIPIHL MELSPGAFRT FVVGTSYQLG NLASSASSTI EATIGEQFPL
                                AAFFEQFCVQ GAWGVIPIHL MELSPGSFRT FVVGTSYQLG NLASSASSTI EATIGERFPL
                                PAFFEQFCVQ GAWGVIPIHL MELSPGSFRT FVVGTSYQLG NLVSSASSTI EATIGERFPL
                                PAFFEQFCVQ GAWGVIPIHL MELSPGSFRT FVVGTSYQLG NLVSSASSTI EATIGERFPL
                                AAFFEQFCVQ GAWGVIPIHL MELSPGSLRA FVVGTSYQLG NLVSSASSTI EATIGERFPL
                                AAFFEQFCVQ GAWGVIPIHL MELSPGSLRA FVVGTSYQLG NLASSASSTI EATIGEKFPL
                                GAFFLQAGVQ GAWGVVPIHL SELSPPQFRS FVTGLSYQLG NLCSSASSTI ESTIGERFPI
                                AAFFEQFAVQ GAWGVIPIHL MELSPGSFRT FVVGTSYQLG NLVSSASSTI EAKLGEKWPL
                                AAFFEQFAVQ GAWGVIPIHL MELSPSSFRT FVVGTSYQLG NLVSSASSTI EATLGEKWPL
                                TAFFMQFGIQ GSWSVVPIHL SELSPPHFRS FVSGVSYQLG NLVSSASSTI EATIEEQI--
                                AGFMLYFCVF GVWGILPIHL AELAPADARA LVAGLSYQLG NLASAAASTI ETQLADRYPL

                                PDG----ENG VARYQYGKVI CIFLGVVYVY VFLLTLIGPE ARGKEFDV-- --KHDHDLEE
                                PDG----EDG VSRYQYGKVI CIFLGVVYVY VFLLTIIGPE ARGKEFDV-- --KHDQDLEE
                                PDG----ENG VSRYQYGKVI CIFLGVVYVY VFLLTLVGPE ARGKEFDV-- --KHDHDLEE
                                PDG----ENG VSRYQYGKVI CIFLGVVYVY VFLLTLIGPE ARGKEFDV-- --KHDQDLEE
                                PDG----EDG VRRYEYGKVI CMFLGIVYAY VFLLTLIGPE ARGKEFDV-- --KNDHDLEE
                                PEG----ENG ESRYQYGKVI CIFLGVVYVY VFLLTLIGPE ARGKEFDV-- --KHDQDLEE
                                PDG----EDG VSRYQYGKVI CIFLGVVYVY VFLLTLIGPE ARGKEFDV-- --KHDHDLEE
                                PDG----EDG VSRYQYGKVI CIFLGVVYVY VFLLTLIGPE ARGKEFDV-- --KHDHDLEE
                                PDG----AEG QSRYQYGKVI CIFLGVVYVY VFILTLIGPE ARGKEFDV-- --KHDHDLEE
                                PPT----DEG VSRYEYGKVI CIFMAVVYAY LVLLTFLGPE ARGKEFDV-- --AHDRDLEE
                                PPT----DEG VSRYEYGKVI CIFMAVVYAY LVLLTFLGPE ARGKEFDV-- --AHDRDLEE
                                PPT----AEG TSRYEYGKVI CIFMAVVYAY LVLLTFLGPE ARGKEFDV-- --AHDSDLEE
                                PPN----EEG VSRYEYGKVI CIFMAVVYAY LVLLTFIGPE ARGKEFDV-- --AHDRDLEE
                                PPN----EEG ESRYEYGKVI CIFMAVVYAY LVLLTFIGPE ARGKEFDV-- --AHDRDLEE
                                PPT----AEG TSRYEYGKVI CIFMAVVYAY LVLLTFLGPE ARGKEFDV-- --AHDRDLEE
                                PPN----EEG VSRYEYGKVI CIFMAVVYAY LVLLTFLGPE ARGKEFDV-- --AHDNDLEE
                                PKA----ADG STRYEYGKVI FVFMAVIYVY VFILTLIGPE ARGKEFDV-- --AHDRDLEE
                                PPL----ENG TERYEYGKVI CIFLAVVYAY LIFIVFIGPE YRGKEFDV-- --AHDQDLED
                                PPT----PSG AERYDYGKVI GTLMAVVYAY LFVMVFLGPE SRGKEFDA-- --AHDEDLGG
                                PTA----HGG AARYDYGKVV ASLLAVVLAV LAVLVFLGPE ARGKEFDA-- --ANNPDLVA
                                PPA----ANG EERYEYGKVM AALLAVVIAV LAVLIFLGPE ARGHEFDA-- --AHDQDLVE
                                PPS----ASG AHRYDYSKVI AALLAIVLAV LAVLVVIGPE ARGQEFDE-- --KP-HS---
                                PPT----QAG VERYDYAKVI AALLAIVLAV LALLTLLGPE KRGQEFD--- ---HDETLDE
                                PQT----QAG VERYDYAKVI AVLLAIVLGS LALLTFLGPE KRGQEFD--- ---HDETLDG
                                PAT----EAG VERFDYAKVI ALLLAIVLGS LALLTFIGPE KRGQEFD--- ---HDETLDG
                                PPT----KAA AHRYEYGKVI CIFMGCVFAY VILITIAGPE RLGRNFDA-- --EHDADLQE
                                PGT----KEA PHRYEYGKVI CIFMGCVFAY VILVTIAGPE RLGRNFDA-- --EHDADLQE
                                PPT----ETE KHRYQYGKVI CIFMGCVFAY TIIVTFLGPE RLGRQFDV-- --AHDTDMAE
                                PPT----EKV KHRYDYGKVI CIFMGCVYAY VIIVTFFGPE KLGRQFDV-- --AHDRDMEI
                                PPT----EKV KHRYDYGKVI CIFMGCVYAY VIFITFFGPE KLGRQFDV-- --AHDRDMEI
                                PPT----PKG VKRYDYGKVI CIFMGCVYAY VIIVTFFGPE KLGREFDA-- --EHDSDLNE
                                APS----ADG EKRYDYGKVI CIFMGCVFGY VILITFFGPE NLGQQFDV-- --EHDSDLAE
                                PPT----KTG AKRYDYGKVI CIFMGCVYAY VIIVTFFGPE NLGREFDA-- --EHDEDLNE
                                PAN---PGST ENRFEYGKVV CIFMGCVYIY TIILTLIGPE HLKRKFDV-- --DHDEDAKE
                                PPK-----KG QSREDYGKVI CIFMGCVYVY VIVLTFVGPE HLRRKFDV-- --SHDADMRA
                                PAK-TGGGGG EIRHEYGKVI CIFMGCVYVY VIVLTFLGPE HLRRSFDV-- --EHDEDARE
                                PPK-----GK VSRYEYGKVI CIFLGCVYVY VIVLTLIGPE HLRRSFDA-- --EHDQDLRA
                                PPL----ENG TKRYEYGKVI CIFMGCVYAY VMILTFLGPE HLNRNFDV-- --AHDADLRA
                                EKN--GGTGK VERYEYGKVI CIFMGCVYAY VILLTLVGPE YLGRSFDV-- --SEDEDVRE
                                ENG-----GG KVGYEYGKVI CIFMGCVYVY TILLTFVGPE YLGRSFDV-- --SEDEDVRE
                                PNK-----GT TKRYNYGKVI CIFMGCVFVY VILLTFIGPE HLRRSFDV-- --ADDSDMRE
                                PPR-----GG TKRFDYGRVI CIFMGCVFAY VILLTFVGPE HLRRSFDV-- --ADDSDMRE
                                APT----AKG ETRYDYGRVI CIFMGCVFAY VIVLTILGPE RLRRSFDV-- --EDDDDARE
                                PDN----AEG QTRYDYGKVI CIFMACVYVY VIVLTFIGPE NLRGKFDV-- --AHDPDARE
                                PDN----AEG ESRYDYGKVI CIFMACVYVY VIVLTFVGPE NLRGKFDV-- --AHDADTRE
                                PPT----ASG TKRYDYGKVI CIFMGCVYAY VLVLTFLGPE QLRKSFDV-- --AYDHDAAE
                                PPT----TKG VPRYDYGKVI CIFMGCVYAY VIVLTFLGPE QLRKSFDV-- --AYDHDAAV
                                PPT----ASG KSRYNYGLVI CIFMGCVYAY TMLLTFLGPE HLRRSFDV-- --VHDHDAQE
                                PPT----EKG VKRYEYGKVI CIFMGCVYAY TLLLTFLGPE HLRRKFDV-- --SHDRDAKE
                                PPN---PKTH ASRYEYGRVI CIFMGAVYAY VIVLTFIGPE YLQRSFAI-- --EHDYDLRE
                                PPN---PKTG ASRYEYGRVI CIFMGAVYAY VILLTFLGPE YLRRSFDI-- --EHDDDLRE
                                PPK-----GK TARFEYGKVI CIFMGCVYAY VILLTFLGPE YLKRSFDV-- --QHDSDLAA
                                PPK-----GK TARFEYGKVI CIFMSCVYVY VILLTFVGPE YLKRSFDV-- --QQDSDLAA
                                PPN-----GK TARFEYGKVI CIFLGCVYVY VIVLTFVGPE YLRRSFDV-- --QHDSDLAA
                                PPK-----GH TKRYKYGLVM CIFMGCVYAY VIVLTFIGPE YLRRSFDV-- --AHDSDVSE
                                PPA----ADG TKRYQYGKVI CIFLGCVYVY VIILTFVGPE YLKRSFEV-- --RDDEDTAE
                                PPK-----GK VSRYKYGLVI CIFMGCVYAY VILLTAVGPE YRGRDFDA-- --AADEDLAI
                                APLINKEGKA VKRYNYGKVI CIFMGAVYAY TILLTFIGPE HRGRNLDV-- --EYDEDMAE
                                PPKIA-GGKK ILRYRYGIVI AIFMGCVYAY VIVLTILGPE YKNRKFDI-- --AHDDDLQE
                                PPL-HRDGKT IKRYDYGKVI CIYMGTVYAY TILVTFIGPE RRGRDLSV-- --EHDTDMAE
                                EPL-HKNGKT IKRYDYGKVI CIFMGAVYAY VILLTFVGPE KRGRSLNV-- --EHDADMAE
                                DPI-HKDGKT IKRYNYGLVI CIFMGAVYAY LFLMTFIGPE RRGRNLSV-- --EHDEDMAE
                                PPK-IEGGKS VARYEYGKVI CIFMGCVYAY VILLTFLGPE MRGRSMSA-- --HSDRDLAE
                                PPL-VKNGKT TKRYEYGKVI CIFMGAVYAY VILLTFIGPE RRGRDLSV-- --NADADAAE
                                PPK-----GK VERYQYGKVI CIFLGCVYAY VIVLTLLGPE FKGRDMSV-- --HNDEDTAE
                                PPV-----HK VERYNYGKVI CIFLGCVYAY VIVLTFVGPE FKGRDMRV-- --IHDVDTAE
                                APLINKEGKS VKRYNYGKVI CIFMGAVYAY VILLTFVGPE KRGRSLDV-- --EHDSDMAE
                                PPK-----GK ESRYKYGLVI CIFMGCVYAY VILLTAIGPE YRGKDFDA-- --AADEDLAI
                                PPK-----GA VKRYKYGLVI CILMGCVYAS VILLTILGPE YRGRDFDV-- --AADQDMAA
                                PPK-----EK TERYKYGLVI CIFMGCVYAY VILLTAIGPE DRGKNFDA-- --AADEDLAA
                                PPK-----GK TERYKYGLVI CIFMGCVYAY VILLTAIGPE YRGKNFDA-- --AADEDLAV
                                PPK-----GG SSRYKYGLVI CIFMGCVYAY VILLTALGPE YRGRNFDV-- --AVDEDMAV
                                PPK-----GK TARYEYGKVI CIFMGCVYAY VILLTLIGPE YRGRDFDV-- --AHDSDMEE
                                PPK-----GK TARYEYGKVI CIFMGCVYAY VILLTLVGPE YRGRDFDV-- --AHDSDMEE
                                EPKIVK-GKP VERYAYGKVI CIFLGCVYAY VILLTFLGPE MRGRSMLA-- --RTDEDLAE
                                PPKIEANGKK VPRDEYGKVI CIFMACVFVY VILLTLLGPE RRGRSLDA-- --ADDEDLAE
                                HRE-----GE EDIYDYAKVM SIFMGCVFAY LIIVTVFGPE NRGADLGI-- --ERDEILDE
                                PPT----ASG VQRYDYGKVM VIFMGAVFAY VMLLTFIGPE RKNR--DM-- --SADDGTEE
                                PPT----KDG TKRYDYGKVM VIFMGAVFAY VLLLTFIGPE RKNR--DM-- --LQEDGLED
                                ---------- ---HDYGKTM AIFIGAVLAY LMFVVFIGPE NRGAELGV-- --ERDDEYSA
                                ERD---ASGA VIKEDYAKVM AILTGSVFIF TFACVFVGHE KFHRDLSSPV MKKYINQVEE

                                AAH------- -----VNH-- -------ED- ------LERI -IHGD--DMT PTGAK-SMKV
                                AAH------- -----VNR-- -------ED- ------LERI -LHGD--DVS PTGTK-SMKA
                                AAH------- -----VNH-- -------ED- ------LEKI -LHGD--DMS PAANK-SMKA
                                AAH------- -----VNH-- -------ED- ------LERI -IHGD--DMS PTGAK-SMKA
                                AAN------- -----LNH-- -------ED- ------IDKI -LHGD--TLT PTETK-SMKA
                                AAH------- -----VNH-- -------ED- ------LAKI -LH-D--DVS PTEAK-SLKA
                                AAH------- -----VNH-- -------ED- ------LEKI -LNGD--DVS PTGNK-TMKV
                                AAH------- -----VNH-- -------ED- ------LEKI -LNGD--DVS PTGNK-TMKA
                                AAH------- -----VNH-- -------ED- ------LEKI -LHGD---AS PAGTKGT-KM
                                AAQ------- -----MNQ-- -------ED- ------LDKI -LHNDA-EHD KTTKQG----
                                AAR------- -----MNQ-- -------ED- ------LDKI -LNNDA-ESD KATKQG----
                                AAH------- -----VNK-- -------ED- ------LDKI -LHNDV-EHD KTVKGG----
                                AAH------- -----VNQ-- -------ED- ------LEKI -LHNDA-EHD KTVKGG----
                                AAH------- -----VNQ-- -------ED- ------LEKI -LHNDA-EHD KTVKGS----
                                AAH------- -----VNR-- -------ED- ------LDKI -LQNDA-EQD KTVKGG----
                                AAH------- -----VNP-- -------ED- ------LEKI -LHTN--EQD KSVKGG----
                                AAH------- -----VNQA- ---------- -----DLDKI -LQRENRKSE NE-K---AAM
                                AAN------- ------TT-- -------EDR -----DAEKA -L-------- ---KGG-ARV
                                AAR------- -----ETHFF K--------- -----SLEKN -ATREDEEKE RALA------
                                AVREVQQEEG --KQSETHMN -------EE- -----VLEKH -VNTDRE--- -AVAFTTQ--
                                AVMEAHHGEG LEKNSETHHG -------DD- -----FIEK- KL-------- ----------
                                AVQ------- ---------- -------DDD D----VPAK- KA-------- ----------
                                PVV------- -------G-- -------EDE R----DLEKP KM-------- ----------
                                PFV------- -------D-- -------DDD G----DVEKP KM-------- ----------
                                PIV------- -------D-- -------DDD G----DVEKP KL-------- ----------
                                VAA------- -HRGLNNK-- -------EDF GE---DPEKA KTSIVP---- ----------
                                VAA------- -HRGLNNK-- -------EDF GD---DPEKA RTSIVP---- ----------
                                VAA------- -HRGTTTV-- ------GEGA ES---DVEKG TVSRIEG--- ----------
                                VTA------- -HRGA----- ------VEE- -----DPEKA TAAHKD---- ----------
                                VAA------- -HRGV----- ------VEE- -----DPEKA TAAHKD---- ----------
                                VAA------- ---------- --RQVFDKD- ------LEKA NVQHAE---- ----------
                                VAA------- ---------- TRGTVDSTD- ------PEKG VALERENVGH ----------
                                AAA------- --RR------ ----MYEKD- ------PEKA AVQHVE---- ----------
                                VMA------- ----E--TGV VVGEGTAAS- ------HVGG AKGKGEIV-- ----------
                                VAGDETIVEA MHRRE----R MGMGLSEED- ------LEDA AAVRAAERLE KANVQHKA--
                                VAGEQGVAQA A-KKG----- --------D- ------RVEC EQTVESKSVV ----------
                                VAGDETVVEA IHRRE----R MGMGLSEDD- ------LEDA AAVREAENRE KIVVGHIA--
                                VAGDETIVDA LQHRE----R KGLG--NEG- ------LEGG AAVHPDGERD KVTTSHV---
                                VAG------- ----E--EVV RAAAVANHG- ------ERHG YGHVGKGV-- ----------
                                VAGEE-VVRG AVIAS--HMH GHGHGGDAEG SG---SGSEG GEGVGGKAQG KEVEVA----
                                VAGVETMEDE LHDRE--VRA GRPVGSDEET GH----QEKS -ATH-RE--- ----------
                                VAGDETMEDE LHHRE--ARV GHGVHSDEET GH----QEKS -ATH-RE--- ----------
                                VAG---METI GGAGR--ER- ---VLGDEET GH----QEKS -AVH-RE--- ----------
                                AMGDGAMDQA ADHHG----- ----HYDEET GR-I-SSEKP EVVHLRD--- ----------
                                VMGTRAMDHA DQYR------ ---RSGDEEN FRKD-STEKP EVAHVRD--- ----------
                                VAGWDDKPKA VHDE------ -DYDAKTRDS T-----AEKR ATEEV----- ----------
                                VAGWDDKAKA EHEEF---DT KARDSTAGEK Q-----AEEV ---------- ----------
                                AVGWDAVAAA HERRASNSDD KFTALRKGEH DEG--LLAKE ADNRV----- ----------
                                AVGVETVGRA GVLHE--NSG GKARDIEDDE -------EKR VSVHHN---- ----------
                                VIG-----RP VGADALVGGH GEGKESEEDA RR----VEKA ET-------- ----------
                                VTG---RPVG ANATVDSHGE VNGKESGEDA KR----IEKA ET-------- ----------
                                AAGHDTIEKS MKKMRGNG-G -VENESIEDM DA---GLEKG TARNID---- ----------
                                AAGHDTIEKS MRKMRGNG-G -LEGESAEDV NV--GGLEKG NAREVE---- ----------
                                AAGHETIEKS IKKMKGNGVG AVDGESVVDV D---GGLEKG VARNIE---- ----------
                                AVGHNTIESS MKKIHEREAM GMGMSDADRA DIEE--VEKG TAHGTERV-- ----------
                                AAGHDTTEAA MSKIHRQEGM GMGMSATDRA DIEA--IEKG TTRSGESTDA VHR-------
                                ATG------- ---------- -ADVGKYET- KKQ---VEDV ESRPRA---- ----------
                                VTHRDLRQQP VAV----GHG ---DSSEDE- KAV--ATEKV ---------- ----------
                                AAGHDAVEA- VAH---GSTG HRHGS-DDE- QF-----EKA ---------- ----------
                                VTHRDLRHQR ----DEDV-V HGDFS-DPD- KATEHPQEKI ---------- ----------
                                VTHRDLRHQQ ----ADDVHH GQLDSSEDE- KVVRKEEERV ---------- ----------
                                VTHRDLRHQQ ------DVHI AHGDSSEEE- KAVRHEQEKI ---------- ----------
                                AADQNAIVNT -KH--GDVH- RKESSSDDE- NI-RSVV--- ---------- ----------
                                AMHNRQHHAA A-------GG HNGSGSDEED KAV--RKERE TV-------- ----------
                                ALGQTTYHE- -KR------- QDSEYADRIE RA-------- ---------- ----------
                                ALHQNAYNE- -KR------- NMSD-ADQIE HV-------- ---------- ----------
                                VTHRDLRSQG DISGGLHGHG HGDGSSEDEK AM---ASEKV ---------- ----------
                                ATG------- ---------- --ADAGKYET KK-QVEDVES GSHA------ ----------
                                ATG------- ---------- HVKDVDDRDA E--NLEAGKS ING------- ----------
                                VTG------- ---------- ADNKLGGRHD R----EVETK AHV------- ----------
                                VTG------- ---------- ANDKLGGRHD S----EVEAK DHV------- ----------
                                ATG------- -------TEG -KYETQKQFE -----DIEAR QR-------- ----------
                                AANVDHEGIE RIVH----PG ATHTDSDEGK QG---AATRE VV-------- ----------
                                AANVDHEGIE RIVH----PG ANATQSDDGK -G---TAMKE VV-------- ----------
                                AAGQDAMDTV QH-------G -KAFRNASTL S------EKN E--HV----- ----------
                                AAGPDAVEKA RHGAI--REG SDSDEAKVGG EF---NARRD SQ-------- ----------
                                DDVHDVTQKS IDS------- IEQYKPENNE K------KPA IIHVE----- ----------
                                AAG------- ---------V HRGS-DLEEA HEKAIYEEKE ----GIRDDS PQRAN-----
                                VVG------- ---------D GKGD-DLEEG GEKVGFDEKE ----GIR--Q RT--------
                                YDS------- -------DRE DRGDSDLEEG NITQKTLEKP ----EVE--H KE--------
                                YEADGLSISD IVEQK-TECA SVKMIDSNVS K----TYEEH IETV------ ----------

                                -
                                -
                                -
                                -
                                -
                                -
                                -
                                -
                                -
                                -
                                -
                                -
                                -
                                -
                                -
                                -
                                Y
                                -
                                -
                                -
                                -
                                -
                                -
                                -
                                -
                                -
                                -
                                -
                                -
                                -
                                -
                                -
                                -
                                -
                                -
                                -
                                -
                                -
                                -
                                -
                                -
                                -
                                -
                                -
                                -
                                -
                                -
                                -
                                -
                                -
                                -
                                -
                                -
                                -
                                -
                                -
                                -
                                -
                                -
                                -
                                -
                                -
                                -
                                -
                                -
                                -
                                -
                                -
                                -
                                -
                                -
                                -
                                -
                                -
                                -
                                -
                                -
                                -
                                -
                                -
                                -
